# Supplementary material for: Gαi1 and Gαi3 mediate IL-11-induced signal transduction and are potential therapeutic targets for LUAD
Source: Cell Death Dis. 2026 Apr 25;17(1):554. doi: 10.1038/s41419-026-08637-w (PMC13247079; doi:10.1038/s41419-026-08637-w)
Supplement: Supplementary file 1 — Supplementary Tables [file 41419_2026_8637_MOESM1_ESM.xlsx]

## Sheet: Supplementary Table 1
Supplementary table 1. Lung adenocarcinoma patients’ clinical information.
Case	Gender	Age	T	N	M	TNM
1	Male	45	T3	N1b	M0	IIIA
2	Male	56	T1a	N0	M0	IA1
3	Female	70	T1a	N2b	M0	IIIA
4	Female	55	T1b	N0	M0	IA2
5	Female	70	T1c	N0	M0	IA3
6	Male	70	T1c	N0	M0	IA3
7	Male	54	T1b	N0	M0	IA2
8	Female	57	T1b	N0	M0	IA2
9	Female	80	T1c	N0	M0	IA3
10	Male	69	T1a	N0	M0	IA1
11	Female	74	T1b	N0	M0	IA2
12	Male	69	T1b	N0	M0	IA2
13	Male	66	T1b	N0	M0	IA2
14	Female	63	T1a	N0	M0	IA1
15	Male	69	T2a	N0	M0	IB
16	Female	71	T2a	N0	M0	IB
17	Female	59	T1c	N1a	M0	IIB

## Sheet: Supplementary Table 2
Supplementary table 2. Analysis of differentially expressed genes associated with IL-11 expression in the LUAD-TCGA database.
id	baseMean	log2FoldChange	lfcSE	stat	pvalue	padj	gene_name	gene_type
ENSG00000000003.15	3307.2	0.0659645	0.0657997	1.0025	0.3161	0.449973	TSPAN6	protein_coding
ENSG00000000005.6	5.47082	0.20498	0.284617	0.720194	0.471405	0.600981	TNMD	protein_coding
ENSG00000000419.13	1588.53	0.101736	0.0493986	2.05949	0.0394472	0.0932406	DPM1	protein_coding
ENSG00000000457.14	792.641	-0.279655	0.0402878	-6.94143	3.88155e-12	1.82217e-10	SCYL3	protein_coding
ENSG00000000460.17	410.713	0.257827	0.0633531	4.06968	4.70782e-05	0.000364013	C1orf112	protein_coding
ENSG00000000938.13	1042.57	-0.18967	0.0880646	-2.15376	0.0312589	0.0777945	FGR	protein_coding
ENSG00000000971.16	5393.19	0.0371787	0.096339	0.385915	0.69956	0.788146	CFH	protein_coding
ENSG00000001036.14	2483.81	0.123219	0.056997	2.16185	0.03063	0.0766323	FUCA2	protein_coding
ENSG00000001084.13	4805.44	0.424395	0.140257	3.02584	0.00247941	0.0102138	GCLC	protein_coding
ENSG00000001167.14	2013.34	0.134179	0.0489711	2.73997	0.00614448	0.0213762	NFYA	protein_coding
ENSG00000001460.18	571.312	0.0245842	0.0535666	0.458946	0.646273	0.747347	STPG1	protein_coding
ENSG00000001461.17	2287.23	-0.343241	0.0567739	-6.04575	1.48714e-09	4.04797e-08	NIPAL3	protein_coding
ENSG00000001497.18	2095.37	-0.0360158	0.0383318	-0.939581	0.347432	0.482019	LAS1L	protein_coding
ENSG00000001561.7	2284.47	-0.342311	0.0651147	-5.25704	1.46389e-07	2.40417e-06	ENPP4	protein_coding
ENSG00000001617.12	1823.72	0.27092	0.0844474	3.20815	0.00133593	0.00616084	SEMA3F	protein_coding
ENSG00000001626.16	965.073	-0.705515	0.159663	-4.41878	9.92614e-06	9.57424e-05	CFTR	protein_coding
ENSG00000001629.10	3381.57	0.189673	0.0515487	3.6795	0.000233696	0.00142207	ANKIB1	protein_coding
ENSG00000001630.17	128.931	-0.014344	0.0891577	-0.160884	0.872185	0.914377	CYP51A1	protein_coding
ENSG00000001631.16	313.998	-0.0877747	0.0529208	-1.65861	0.0971953	0.186333	KRIT1	protein_coding
ENSG00000002016.18	410.255	-0.070215	0.0561713	-1.25002	0.211294	0.334828	RAD52	protein_coding
ENSG00000002079.14	39.4896	0.864649	0.146194	5.9144	3.33087e-09	8.30922e-08	MYH16	transcribed_unitary_pseudogene
ENSG00000002330.14	494.009	-0.11814	0.0629187	-1.87767	0.0604266	0.129702	BAD	protein_coding
ENSG00000002549.12	5972.12	0.0250233	0.0549837	0.455105	0.649034	0.749614	LAP3	protein_coding
ENSG00000002586.20	8263.46	0.410139	0.0624308	6.5695	5.04841e-11	1.91172e-09	CD99	protein_coding
ENSG00000002586.20_PAR_Y	0						CD99	protein_coding
ENSG00000002587.10	1209.65	0.23517	0.106573	2.20666	0.0273379	0.070249	HS3ST1	protein_coding
ENSG00000002726.21	2066.11	-0.336508	0.194018	-1.73441	0.0828445	0.165155	AOC1	protein_coding
ENSG00000002745.13	33.9174	0.171282	0.174727	0.980284	0.326946	0.460925	WNT16	protein_coding
ENSG00000002746.15	90.2667	0.604543	0.115139	5.25053	1.51663e-07	2.484e-06	HECW1	protein_coding
ENSG00000002822.15	34.5352	0.0789427	0.0945179	0.835214	0.403597	0.537292	MAD1L1	protein_coding
ENSG00000002834.18	13090.8	0.11948	0.0536615	2.22655	0.0259776	0.067449	LASP1	protein_coding
ENSG00000002919.15	1339.87	-0.0342665	0.0445246	-0.769609	0.441532	0.572957	SNX11	protein_coding
ENSG00000002933.9	3775.62	-0.118987	0.106581	-1.1164	0.264251	0.394446	TMEM176A	protein_coding
ENSG00000003056.8	3383.44	0.0669521	0.053897	1.24222	0.214155	0.337934	M6PR	protein_coding
ENSG00000003096.14	164.991	-0.0416591	0.13358	-0.311866	0.755142	0.829322	KLHL13	protein_coding
ENSG00000003137.8	274.384	0.357163	0.1069	3.34111	0.000834453	0.00417953	CYP26B1	protein_coding
ENSG00000003147.19	2171.31	-0.120766	0.0634498	-1.90333	0.0569972	0.124046	ICA1	protein_coding
ENSG00000003249.15	1580.79	0.175705	0.0802961	2.18821	0.0286541	0.0727918	DBNDD1	protein_coding
ENSG00000003393.15	1400.78	-0.0361359	0.0389577	-0.927569	0.353631	0.488183	ALS2	protein_coding
ENSG00000003400.15	1827.45	-0.149218	0.0570151	-2.61717	0.00886621	0.0288343	CASP10	protein_coding
ENSG00000003402.20	7570.41	-0.175753	0.0573768	-3.06314	0.0021903	0.0092296	CFLAR	protein_coding
ENSG00000003436.16	9070.04	-0.251964	0.117892	-2.13725	0.0325775	0.0803307	TFPI	protein_coding
ENSG00000003509.16	630.368	-0.0699374	0.0381828	-1.83165	0.0670043	0.14033	NDUFAF7	protein_coding
ENSG00000003756.17	2815.72	-0.228528	0.0508319	-4.49576	6.93212e-06	7.02707e-05	RBM5	protein_coding
ENSG00000003987.14	251.44	-0.673632	0.157914	-4.26581	1.99182e-05	0.000173651	MTMR7	protein_coding
ENSG00000003989.18	5989.58	-0.0042027	0.170158	-0.0246988	0.980295	0.988086	SLC7A2	protein_coding
ENSG00000004059.11	4109.68	0.103656	0.0608086	1.70462	0.0882646	0.172984	ARF5	protein_coding
ENSG00000004139.14	265.855	-0.350918	0.0630952	-5.56172	2.67123e-08	5.36143e-07	SARM1	protein_coding
ENSG00000004142.12	5530.93	-0.0228062	0.046391	-0.491608	0.622997	0.728675	POLDIP2	protein_coding
ENSG00000004399.13	9810.64	-0.028191	0.0739038	-0.381456	0.702865	0.790622	PLXND1	protein_coding
ENSG00000004455.17	7621.47	-0.117446	0.0491705	-2.38854	0.0169156	0.0479016	AK2	protein_coding
ENSG00000004468.13	1180.37	-0.0610547	0.112283	-0.543757	0.586609	0.69966	CD38	protein_coding
ENSG00000004478.8	4389.58	0.329965	0.0767974	4.29657	1.73464e-05	0.000154166	FKBP4	protein_coding
ENSG00000004487.17	4244.55	0.223442	0.043474	5.13968	2.75205e-07	4.21557e-06	KDM1A	protein_coding
ENSG00000004534.15	3360.07	-0.181304	0.0550752	-3.29194	0.000994976	0.00484252	RBM6	protein_coding
ENSG00000004660.15	559.282	-0.327275	0.0691884	-4.73021	2.2429e-06	2.64703e-05	CAMKK1	protein_coding
ENSG00000004700.16	1031.98	0.356742	0.0673916	5.29357	1.19954e-07	2.01354e-06	RECQL	protein_coding
ENSG00000004766.17	1208.14	-0.00280967	0.045324	-0.0619907	0.95057	0.968806	VPS50	protein_coding
ENSG00000004776.13	88.4731	-0.0568542	0.131675	-0.431776	0.665904	0.762408	HSPB6	protein_coding
ENSG00000004777.18	447.431	0.135599	0.101228	1.33955	0.180393	0.297488	ARHGAP33	protein_coding
ENSG00000004779.10	2310.6	0.0531815	0.0535259	0.993565	0.320434	0.454236	NDUFAB1	protein_coding
ENSG00000004799.8	2334.7	-0.0692258	0.122721	-0.564093	0.572691	0.687482	PDK4	protein_coding
ENSG00000004809.14	11.6633	0.0457067	0.137186	0.333174	0.739003	0.817665	SLC22A16	protein_coding
ENSG00000004838.14	358.041	-0.313648	0.157908	-1.98627	0.0470029	0.106969	ZMYND10	protein_coding
ENSG00000004846.16	6.98579	0.0362373	0.175818	0.206107	0.836708	0.889294	ABCB5	protein_coding
ENSG00000004848.8	192.949	0.00247635	0.200019	0.0123805	0.990122	0.99423	ARX	protein_coding
ENSG00000004864.14	1804.71	0.0489317	0.0571823	0.855713	0.392157	0.526204	SLC25A13	protein_coding
ENSG00000004866.22	1549.49	-0.202437	0.0514471	-3.93485	8.32475e-05	0.000592057	ST7	protein_coding
ENSG00000004897.12	2899.34	0.179379	0.0396225	4.5272	5.97714e-06	6.18863e-05	CDC27	protein_coding
ENSG00000004939.15	4.90166	0.144167	0.151263	0.953092	0.340543	0.474801	SLC4A1	protein_coding
ENSG00000004948.16	37.4434	-0.281758	0.15864	-1.77608	0.0757193	0.154256	CALCR	protein_coding
ENSG00000004961.15	1081.32	0.111169	0.0450968	2.46512	0.0136968	0.0407127	HCCS	protein_coding
ENSG00000004975.12	1562.05	0.135755	0.0472973	2.87025	0.00410148	0.015426	DVL2	protein_coding
ENSG00000005001.10	1426.41	0.565778	0.103353	5.47424	4.39393e-08	8.33304e-07	PRSS22	protein_coding
ENSG00000005007.13	6193.15	-0.0428985	0.0494403	-0.867683	0.385568	0.519638	UPF1	protein_coding
ENSG00000005020.13	3179.42	0.178502	0.0648898	2.75085	0.00594407	0.0208218	SKAP2	protein_coding
ENSG00000005022.6	13022.8	-0.10954	0.0609361	-1.79762	0.0722376	0.148841	SLC25A5	protein_coding
ENSG00000005059.16	938.15	0.190881	0.0732086	2.60736	0.00912443	0.0294942	MCUB	protein_coding
ENSG00000005073.6	27.7102	1.64875	0.278808	5.91355	3.34802e-09	8.34706e-08	HOXA11	protein_coding
ENSG00000005075.15	1705.87	0.0533421	0.0665064	0.802059	0.422519	0.555197	POLR2J	protein_coding
ENSG00000005100.13	1117.43	0.159796	0.0455679	3.50676	0.000453594	0.00249255	DHX33	protein_coding
ENSG00000005102.14	50.6424	-0.218424	0.117881	-1.85292	0.0638943	0.135325	MEOX1	protein_coding
ENSG00000005108.16	354.677	-0.0732286	0.114078	-0.641919	0.520925	0.643444	THSD7A	protein_coding
ENSG00000005156.12	1653.73	0.0199789	0.0474674	0.420898	0.67383	0.768697	LIG3	protein_coding
ENSG00000005175.10	1464.64	0.120903	0.0391987	3.08438	0.00203978	0.00871127	RPAP3	protein_coding
ENSG00000005187.12	639.313	-0.798879	0.0999859	-7.98991	1.35039e-15	1.20219e-13	ACSM3	protein_coding
ENSG00000005189.20	232.841	-0.00511873	0.0669637	-0.0764404	0.939069	0.960838	REXO5	protein_coding
ENSG00000005194.15	2204.53	0.0710586	0.0448074	1.58587	0.11277	0.208924	CIAPIN1	protein_coding
ENSG00000005206.17	1866.56	-0.0489886	0.0684439	-0.715748	0.474147	0.603435	SPPL2B	protein_coding
ENSG00000005238.20	1278.31	0.182371	0.0524576	3.47654	0.000507937	0.00274637	FAM214B	protein_coding
ENSG00000005243.10	490.273	0.290404	0.0848271	3.42348	0.000618252	0.00324613	COPZ2	protein_coding
ENSG00000005249.13	795.18	-0.184739	0.100458	-1.83897	0.0659202	0.138528	PRKAR2B	protein_coding
ENSG00000005302.19	1489.57	-0.0282803	0.0355492	-0.795526	0.426308	0.558982	MSL3	protein_coding
ENSG00000005339.15	5478.48	-0.0877008	0.0452872	-1.93655	0.0528009	0.116971	CREBBP	protein_coding
ENSG00000005379.17	858.438	-0.319308	0.102344	-3.11994	0.00180889	0.00789415	TSPOAP1	protein_coding
ENSG00000005381.8	26.322	0.56546	0.118162	4.78546	1.70596e-06	2.08705e-05	MPO	protein_coding
ENSG00000005421.9	96.7321	-0.037454	0.157945	-0.237133	0.812554	0.871852	PON1	protein_coding
ENSG00000005436.14	731.994	0.022665	0.0478038	0.474127	0.63541	0.738818	GCFC2	protein_coding
ENSG00000005448.17	723.636	0.178677	0.0732866	2.43805	0.0147666	0.0432201	WDR54	protein_coding
ENSG00000005469.12	721.373	-0.000739842	0.0603538	-0.0122584	0.990219	0.994255	CROT	protein_coding
ENSG00000005471.19	107.347	-0.0244101	0.118136	-0.206627	0.836301	0.889057	ABCB4	protein_coding
ENSG00000005483.21	4017.05	-0.122321	0.044865	-2.72643	0.0064023	0.0221156	KMT2E	protein_coding
ENSG00000005486.17	5675.4	-0.0214737	0.0555267	-0.386727	0.698958	0.787688	RHBDD2	protein_coding
ENSG00000005513.10	56.6408	-0.23627	0.139261	-1.6966	0.0897729	0.175369	SOX8	protein_coding
ENSG00000005700.15	3379.64	-0.0217986	0.0474017	-0.45987	0.645609	0.746908	IBTK	protein_coding
ENSG00000005801.18	1283.24	-0.169975	0.0567728	-2.99394	0.00275398	0.0111389	ZNF195	protein_coding
ENSG00000005810.18	2519.68	-0.172037	0.0648467	-2.65297	0.00797862	0.0264503	MYCBP2	protein_coding
ENSG00000005812.11	1874.37	-0.130346	0.0466143	-2.79627	0.00516964	0.0186281	FBXL3	protein_coding
ENSG00000005844.19	1657.32	-0.300606	0.0872719	-3.44447	0.000572179	0.00303411	ITGAL	protein_coding
ENSG00000005882.12	866.436	-0.281337	0.0599514	-4.69275	2.69553e-06	3.12087e-05	PDK2	protein_coding
ENSG00000005884.18	25842.2	0.262271	0.0931772	2.81475	0.00488147	0.0177707	ITGA3	protein_coding
ENSG00000005889.16	1627.65	-0.179974	0.0508096	-3.54213	0.000396911	0.00222402	ZFX	protein_coding
ENSG00000005893.16	11266.9	-0.0378985	0.0531494	-0.713057	0.475811	0.604876	LAMP2	protein_coding
ENSG00000005961.19	96.2069	-0.384318	0.138643	-2.772	0.00557131	0.0197977	ITGA2B	protein_coding
ENSG00000005981.13	62.8817	-0.419467	0.150273	-2.79137	0.0052486	0.0188578	ASB4	protein_coding
ENSG00000006007.12	5183.47	-0.12608	0.0538398	-2.34176	0.0191933	0.053081	GDE1	protein_coding
ENSG00000006015.18	951.591	0.0585851	0.0710094	0.825032	0.409353	0.542673	REX1BD	protein_coding
ENSG00000006016.11	6586.76	0.35669	0.217377	1.64088	0.100821	0.191765	CRLF1	protein_coding
ENSG00000006025.12	1003.35	-0.150769	0.0772499	-1.9517	0.0509737	0.113906	OSBPL7	protein_coding
ENSG00000006042.12	3684.31	-0.329597	0.0869843	-3.78916	0.000151159	0.000979968	TMEM98	protein_coding
ENSG00000006047.13	287.396	0.442389	0.17493	2.52895	0.0114404	0.0352952	YBX2	protein_coding
ENSG00000006059.4	0.630181	0.601703	0.485649	1.23897	0.215358	0.339275	KRT33A	protein_coding
ENSG00000006062.17	793.458	-0.134967	0.0668047	-2.02033	0.0433495	0.100545	MAP3K14	protein_coding
ENSG00000006071.15	50.9907	-0.953524	0.19552	-4.87687	1.07783e-06	1.39478e-05	ABCC8	protein_coding
ENSG00000006116.4	0.798643	0.704399	0.276473	2.5478	0.0108403	0.0338179	CACNG3	protein_coding
ENSG00000006118.15	2696.85	0.650749	0.0936118	6.95156	3.61258e-12	1.7035e-10	TMEM132A	protein_coding
ENSG00000006125.18	13428.9	0.0743059	0.0477075	1.55753	0.119345	0.217836	AP2B1	protein_coding
ENSG00000006128.12	16.6778	-1.03732	0.418258	-2.4801	0.0131346	0.0393767	TAC1	protein_coding
ENSG00000006194.10	1495.67	-0.0731403	0.0331545	-2.20605	0.0273808	0.0703243	ZNF263	protein_coding
ENSG00000006210.7	4697.93	0.105669	0.124898	0.846046	0.397527	0.531243	CX3CL1	protein_coding
ENSG00000006282.21	3466.55	-0.246755	0.0636127	-3.87901	0.000104881	0.000718701	SPATA20	protein_coding
ENSG00000006283.18	55.6309	-0.243148	0.144121	-1.68711	0.091583	0.178128	CACNA1G	protein_coding
ENSG00000006327.14	4238.27	0.611033	0.0943374	6.47711	9.34985e-11	3.32809e-09	TNFRSF12A	protein_coding
ENSG00000006377.11	49.541	-0.0444612	0.256712	-0.173195	0.862498	0.907898	DLX6	protein_coding
ENSG00000006432.15	1378.86	-0.0373188	0.068639	-0.543697	0.58665	0.699688	MAP3K9	protein_coding
ENSG00000006451.8	3732.73	0.29586	0.0443551	6.67027	2.55325e-11	1.02493e-09	RALA	protein_coding
ENSG00000006453.14	3480.28	0.11989	0.0665098	1.80259	0.071453	0.147547	BAIAP2L1	protein_coding
ENSG00000006459.11	1996.13	-0.0630984	0.0582836	-1.08261	0.278981	0.410269	KDM7A	protein_coding
ENSG00000006468.14	2006.53	-0.37537	0.101422	-3.70105	0.000214705	0.00132217	ETV1	protein_coding
ENSG00000006530.18	1375.67	-0.0110863	0.0390488	-0.283909	0.77648	0.845429	AGK	protein_coding
ENSG00000006534.16	6088.8	-0.688405	0.103726	-6.63678	3.20603e-11	1.25936e-09	ALDH3B1	protein_coding
ENSG00000006555.11	944.863	0.066772	0.0782401	0.853425	0.393424	0.527427	TTC22	protein_coding
ENSG00000006576.16	1751.09	0.175334	0.0570961	3.07085	0.00213452	0.0090434	PHTF2	protein_coding
ENSG00000006606.9	27.9577	1.15721	0.144052	8.0333	9.48856e-16	8.72389e-14	CCL26	protein_coding
ENSG00000006607.14	1766.36	0.0444187	0.0495084	0.897195	0.369615	0.504362	FARP2	protein_coding
ENSG00000006611.17	238.439	-0.18552	0.234951	-0.789609	0.429756	0.562024	USH1C	protein_coding
ENSG00000006625.18	1359.44	-0.00611632	0.0704615	-0.0868037	0.930828	0.955376	GGCT	protein_coding
ENSG00000006634.8	699.601	0.304173	0.0704569	4.31715	1.58059e-05	0.000142521	DBF4	protein_coding
ENSG00000006638.13	130.198	0.426884	0.0718061	5.94496	2.76524e-09	7.04426e-08	TBXA2R	protein_coding
ENSG00000006652.15	532.733	0.130868	0.0831204	1.57444	0.115387	0.212491	IFRD1	protein_coding
ENSG00000006659.13	0.405602	0.17422	0.379423	0.459172	0.646111	0.747283	LGALS14	protein_coding
ENSG00000006695.12	701.82	0.0315988	0.0403279	0.783548	0.433305	0.565243	COX10	protein_coding
ENSG00000006704.11	1647.97	0.266651	0.0533517	4.99798	5.79327e-07	8.10192e-06	GTF2IRD1	protein_coding
ENSG00000006712.15	3176.89	0.0560534	0.0491269	1.14099	0.253873	0.382947	PAF1	protein_coding
ENSG00000006715.16	3652.21	-0.110846	0.0427773	-2.59123	0.00956346	0.0306288	VPS41	protein_coding
ENSG00000006740.17	863.912	-0.54886	0.0937028	-5.85746	4.7001e-09	1.13095e-07	ARHGAP44	protein_coding
ENSG00000006744.19	2790.88	-0.0144952	0.0404647	-0.358219	0.720179	0.803418	ELAC2	protein_coding
ENSG00000006747.15	2233.39	0.0274792	0.143279	0.191788	0.847908	0.897551	SCIN	protein_coding
ENSG00000006756.16	4817.01	-0.4821	0.0741404	-6.50253	7.89793e-11	2.85299e-09	ARSD	protein_coding
ENSG00000006757.12	843.733	-0.231326	0.0675937	-3.4223	0.000620949	0.00325826	PNPLA4	protein_coding
ENSG00000006788.14	8.895	0.972092	0.174247	5.57883	2.42142e-08	4.91155e-07	MYH13	protein_coding
ENSG00000006831.10	3908.95	0.110061	0.0547806	2.00912	0.0445247	0.102627	ADIPOR2	protein_coding
ENSG00000006837.12	24.7468	-0.105186	0.0800823	-1.31347	0.189026	0.308025	CDKL3	protein_coding
ENSG00000007001.13	7.96766	-0.318709	0.145742	-2.1868	0.0287571	0.0730038	UPP2	protein_coding
ENSG00000007038.11	287.887	0.0985882	0.195612	0.503998	0.614263	0.721727	PRSS21	protein_coding
ENSG00000007047.15	1653.74	0.218477	0.0479373	4.55755	5.17544e-06	5.47432e-05	MARK4	protein_coding
ENSG00000007062.12	1644.28	-0.028197	0.194979	-0.144616	0.885014	0.92387	PROM1	protein_coding
ENSG00000007080.11	2251.23	0.119332	0.0656615	1.81739	0.0691581	0.143804	CCDC124	protein_coding
ENSG00000007129.18	133.787	-0.295526	0.0991373	-2.98097	0.00287333	0.0115452	CEACAM21	protein_coding
ENSG00000007168.14	5218.62	-0.0178069	0.036664	-0.485677	0.627196	0.732143	PAFAH1B1	protein_coding
ENSG00000007171.18	90.1423	-0.320704	0.126652	-2.53217	0.0113358	0.0350419	NOS2	protein_coding
ENSG00000007174.18	264.742	-0.00372431	0.210748	-0.0176719	0.985901	0.991643	DNAH9	protein_coding
ENSG00000007202.15	6219.28	-0.0497774	0.0463926	-1.07296	0.283289	0.415096	KIAA0100	protein_coding
ENSG00000007216.15	188.687	-1.4933	0.283825	-5.26134	1.43012e-07	2.35605e-06	SLC13A2	protein_coding
ENSG00000007237.19	1633.18	0.167093	0.081363	2.05367	0.0400076	0.0942806	GAS7	protein_coding
ENSG00000007255.10	1009.69	-0.337277	0.0762462	-4.42352	9.71068e-06	9.39928e-05	TRAPPC6A	protein_coding
ENSG00000007264.15	232.749	0.0987297	0.0976719	1.01083	0.312098	0.445844	MATK	protein_coding
ENSG00000007306.15	148.091	-0.217313	0.190359	-1.14159	0.253624	0.382598	CEACAM7	protein_coding
ENSG00000007312.13	184.925	-0.00979025	0.11826	-0.0827858	0.934022	0.957721	CD79B	protein_coding
ENSG00000007314.12	87.5433	0.285602	0.186344	1.53266	0.12536	0.226198	SCN4A	protein_coding
ENSG00000007341.19	452.562	-0.0770584	0.0457731	-1.68349	0.0922809	0.179088	ST7L	protein_coding
ENSG00000007350.17	32.4791	1.38526	0.232578	5.95609	2.58349e-09	6.60523e-08	TKTL1	protein_coding
ENSG00000007372.24	4.13499	0.834089	0.236293	3.52989	0.000415737	0.00231442	PAX6	protein_coding
ENSG00000007376.8	1184.74	0.232708	0.0658883	3.53186	0.000412648	0.00229976	RPUSD1	protein_coding
ENSG00000007384.15	2137.29	0.0659333	0.0632722	1.04206	0.297384	0.430388	RHBDF1	protein_coding
ENSG00000007392.17	1992.03	-0.121158	0.0610761	-1.98371	0.0472877	0.107492	LUC7L	protein_coding
ENSG00000007402.12	2414.21	-1.05628	0.156574	-6.7462	1.51765e-11	6.30864e-10	CACNA2D2	protein_coding
ENSG00000007516.14	862.088	0.107934	0.112389	0.960354	0.336877	0.470966	BAIAP3	protein_coding
ENSG00000007520.4	1367.67	0.0759385	0.0540596	1.40472	0.160105	0.27212	TSR3	protein_coding
ENSG00000007541.17	2032.82	-0.156279	0.0633172	-2.46819	0.0135798	0.0404323	PIGQ	protein_coding
ENSG00000007545.16	761.666	0.0431269	0.0484465	0.890196	0.373361	0.508094	CRAMP1	protein_coding
ENSG00000007866.22	2224.53	0.22746	0.0559441	4.06584	4.78594e-05	0.000369172	TEAD3	protein_coding
ENSG00000007908.16	139.756	0.413598	0.134821	3.06776	0.0021567	0.00911082	SELE	protein_coding
ENSG00000007923.16	1354	0.160327	0.0391915	4.09084	4.29805e-05	0.000335782	DNAJC11	protein_coding
ENSG00000007933.13	549.522	-0.0126177	0.105126	-0.120025	0.904463	0.937456	FMO3	protein_coding
ENSG00000007944.15	1855.71	-0.381241	0.0586682	-6.49826	8.12546e-11	2.9244e-09	MYLIP	protein_coding
ENSG00000007952.18	92.3337	-0.156503	0.0933739	-1.67609	0.0937205	0.181172	NOX1	protein_coding
ENSG00000007968.7	346.493	0.417357	0.0908257	4.59514	4.32455e-06	4.69457e-05	E2F2	protein_coding
ENSG00000008018.9	6166.53	0.0550565	0.0540292	1.01901	0.308197	0.441844	PSMB1	protein_coding
ENSG00000008056.14	67.2508	0.152639	0.115298	1.32386	0.185549	0.30401	SYN1	protein_coding
ENSG00000008083.14	1334.07	0.148796	0.0539296	2.75907	0.0057966	0.0204071	JARID2	protein_coding
ENSG00000008086.13	1004.12	-0.155207	0.0714888	-2.17107	0.0299258	0.0753045	CDKL5	protein_coding
ENSG00000008118.10	51.2556	0.0833253	0.0784983	1.06149	0.288466	0.420936	CAMK1G	protein_coding
ENSG00000008128.23	54.965	-0.13753	0.071565	-1.92175	0.0546372	0.120136	CDK11A	protein_coding
ENSG00000008130.15	3967.95	-0.0417196	0.0477661	-0.873416	0.382436	0.516684	NADK	protein_coding
ENSG00000008196.13	12.4266	-0.327688	0.296305	-1.10592	0.268763	0.399299	TFAP2B	protein_coding
ENSG00000008197.5	66.2846	-0.494776	0.32519	-1.5215	0.128135	0.23012	TFAP2D	protein_coding
ENSG00000008226.20	260.277	-0.466081	0.145789	-3.19696	0.00138882	0.00636366	DLEC1	protein_coding
ENSG00000008256.16	2883.86	0.0653643	0.0874759	0.747226	0.454927	0.585379	CYTH3	protein_coding
ENSG00000008277.14	261.222	0.248314	0.090121	2.75534	0.00586307	0.0205912	ADAM22	protein_coding
ENSG00000008282.9	6020.37	0.080068	0.0488405	1.63938	0.101135	0.192223	SYPL1	protein_coding
ENSG00000008283.16	7563.95	-0.226144	0.0551313	-4.10191	4.09757e-05	0.000323217	CYB561	protein_coding
ENSG00000008294.21	5821.72	-0.248179	0.0549447	-4.51688	6.27569e-06	6.45646e-05	SPAG9	protein_coding
ENSG00000008300.17	856.674	0.0553884	0.113101	0.489726	0.624328	0.729705	CELSR3	protein_coding
ENSG00000008311.15	1322.43	-0.234833	0.0968013	-2.42592	0.0152695	0.04431	AASS	protein_coding
ENSG00000008323.15	673.444	0.397919	0.0984152	4.04327	5.27119e-05	0.000401165	PLEKHG6	protein_coding
ENSG00000008324.12	675.878	-0.0577802	0.0503313	-1.148	0.250969	0.379546	SS18L2	protein_coding
ENSG00000008382.16	479.1	-0.0980601	0.0553426	-1.77187	0.0764155	0.155358	MPND	protein_coding
ENSG00000008394.13	14859.7	-0.124936	0.0914872	-1.36561	0.172061	0.287092	MGST1	protein_coding
ENSG00000008405.12	1096.08	0.170663	0.0487029	3.50417	0.000458028	0.00251156	CRY1	protein_coding
ENSG00000008438.5	3.57349	0.125751	0.137732	0.91301	0.361237	0.495984	PGLYRP1	protein_coding
ENSG00000008441.18	3750.52	-0.581534	0.0926043	-6.27977	3.39064e-10	1.08082e-08	NFIX	protein_coding
ENSG00000008513.16	4921.15	-0.167875	0.0922106	-1.82056	0.0686738	0.143023	ST3GAL1	protein_coding
ENSG00000008516.17	141.022	-0.0292084	0.0895015	-0.326345	0.744163	0.821238	MMP25	protein_coding
ENSG00000008517.18	3961.32	0.259945	0.093522	2.77951	0.00544417	0.0194245	IL32	protein_coding
ENSG00000008710.20	1860.29	0.055417	0.0686252	0.807531	0.419361	0.55234	PKD1	protein_coding
ENSG00000008735.14	484.99	-0.0208375	0.133144	-0.156503	0.875637	0.917082	MAPK8IP2	protein_coding
ENSG00000008838.20	4160.68	0.0822231	0.049173	1.67212	0.0945009	0.182338	MED24	protein_coding
ENSG00000008853.17	4349.19	-0.679957	0.103547	-6.56666	5.14576e-11	1.9416e-09	RHOBTB2	protein_coding
ENSG00000008869.12	1737.79	-0.131156	0.0419861	-3.12379	0.0017854	0.00781185	HEATR5B	protein_coding
ENSG00000008952.17	9081.13	-0.117862	0.0444423	-2.65201	0.00800138	0.0265111	SEC62	protein_coding
ENSG00000008988.11	39333.4	-0.0324773	0.0639152	-0.50813	0.611362	0.719499	RPS20	protein_coding
ENSG00000009307.16	23845.4	0.0568181	0.0397984	1.42765	0.153393	0.26361	CSDE1	protein_coding
ENSG00000009335.18	4892.78	0.175155	0.0414906	4.22156	2.42622e-05	0.000206104	UBE3C	protein_coding
ENSG00000009413.16	1222.63	-0.267412	0.0758375	-3.52611	0.000421708	0.00234271	REV3L	protein_coding
ENSG00000009694.13	446.148	-0.302489	0.202352	-1.49487	0.134949	0.239125	TENM1	protein_coding
ENSG00000009709.12	452.684	-0.745654	0.350958	-2.12462	0.0336181	0.0822989	PAX7	protein_coding
ENSG00000009724.17	58.8736	-0.384177	0.099512	-3.86061	0.000113106	0.000768312	MASP2	protein_coding
ENSG00000009765.15	682.456	-1.14661	0.174769	-6.56074	5.35405e-11	2.00644e-09	IYD	protein_coding
ENSG00000009780.16	680.829	-0.129964	0.0397035	-3.27335	0.0010628	0.00510649	FAM76A	protein_coding
ENSG00000009790.15	430.495	-0.253217	0.0902618	-2.80536	0.00502596	0.0182148	TRAF3IP3	protein_coding
ENSG00000009830.12	1146.72	0.0580994	0.049453	1.17484	0.240058	0.367559	POMT2	protein_coding
ENSG00000009844.16	1951.76	0.157348	0.0445513	3.53185	0.000412667	0.00229976	VTA1	protein_coding
ENSG00000009950.16	155.395	-0.032369	0.137944	-0.234653	0.814478	0.873361	MLXIPL	protein_coding
ENSG00000009954.11	5630.37	0.102869	0.0435955	2.35962	0.0182938	0.0510433	BAZ1B	protein_coding
ENSG00000010017.13	2372.66	-0.0206958	0.0440512	-0.469811	0.63849	0.740833	RANBP9	protein_coding
ENSG00000010030.14	590.975	-0.0907444	0.0866031	-1.04782	0.294722	0.427589	ETV7	protein_coding
ENSG00000010072.16	678.858	0.0284119	0.0404569	0.702276	0.482507	0.610807	SPRTN	protein_coding
ENSG00000010165.20	2234.68	0.00295504	0.0410612	0.0719666	0.942629	0.963233	EEF1AKNMT	protein_coding
ENSG00000010219.13	575.508	-0.12347	0.0580318	-2.12762	0.0333683	0.0818206	DYRK4	protein_coding
ENSG00000010244.19	6898.94	-0.0323974	0.0355681	-0.910855	0.362372	0.497218	ZNF207	protein_coding
ENSG00000010256.11	6561.68	0.0856416	0.0550623	1.55536	0.119861	0.218589	UQCRC1	protein_coding
ENSG00000010270.14	2301.13	0.103234	0.0581867	1.77419	0.0760314	0.154746	STARD3NL	protein_coding
ENSG00000010278.15	17018.9	0.005068	0.0767541	0.0660292	0.947355	0.966463	CD9	protein_coding
ENSG00000010282.15	22.7711	-1.66143	0.250702	-6.62711	3.42323e-11	1.34092e-09	HHATL	protein_coding
ENSG00000010292.13	4279.7	0.397667	0.0710168	5.59962	2.14827e-08	4.4106e-07	NCAPD2	protein_coding
ENSG00000010295.20	551.016	0.0902414	0.0770181	1.17169	0.241321	0.368832	IFFO1	protein_coding
ENSG00000010310.9	272.089	-0.363404	0.110497	-3.28882	0.00100609	0.00488643	GIPR	protein_coding
ENSG00000010318.21	165.702	-0.166321	0.0476241	-3.49237	0.000478761	0.00261176	PHF7	protein_coding
ENSG00000010319.7	398.689	-0.234635	0.0861289	-2.72423	0.00644522	0.0222351	SEMA3G	protein_coding
ENSG00000010322.16	3811.95	-0.115194	0.049684	-2.31854	0.0204199	0.0557019	NISCH	protein_coding
ENSG00000010327.10	3281.63	0.095172	0.0839463	1.13372	0.25691	0.386131	STAB1	protein_coding
ENSG00000010361.14	506.349	-0.0232381	0.0590644	-0.393437	0.693997	0.784056	FUZ	protein_coding
ENSG00000010379.16	14.2198	-0.727643	0.148535	-4.89879	9.64285e-07	1.26496e-05	SLC6A13	protein_coding
ENSG00000010404.18	503.66	0.0962676	0.0761033	1.26496	0.205886	0.328259	IDS	protein_coding
ENSG00000010438.17	134.716	1.43571	0.224301	6.40081	1.54552e-10	5.23997e-09	PRSS3	protein_coding
ENSG00000010539.12	482.954	0.0951	0.0387001	2.45736	0.0139964	0.0413856	ZNF200	protein_coding
ENSG00000010610.10	5327.2	-0.129821	0.0792124	-1.6389	0.101234	0.192376	CD4	protein_coding
ENSG00000010626.15	680.728	-0.0442685	0.0815998	-0.542507	0.587469	0.700337	LRRC23	protein_coding
ENSG00000010671.16	668.658	-0.297465	0.0833411	-3.56924	0.000358016	0.00204084	BTK	protein_coding
ENSG00000010704.18	1011.2	-0.0573862	0.0617216	-0.929759	0.352496	0.487047	HFE	protein_coding
ENSG00000010803.16	1653.68	-0.103736	0.0447984	-2.31561	0.0205796	0.0560515	SCMH1	protein_coding
ENSG00000010810.17	2120.68	0.0858821	0.0669615	1.28256	0.199646	0.320838	FYN	protein_coding
ENSG00000010818.10	1966.08	0.185737	0.0534148	3.47726	0.000506572	0.00274075	HIVEP2	protein_coding
ENSG00000010932.17	163.675	0.573196	0.116182	4.93361	8.07229e-07	1.08808e-05	FMO1	protein_coding
ENSG00000011007.12	3287.86	-0.128209	0.0405171	-3.16432	0.00155448	0.00698438	ELOA	protein_coding
ENSG00000011009.11	4290.36	0.0993743	0.0579462	1.71494	0.0863558	0.170217	LYPLA2	protein_coding
ENSG00000011021.23	1015.16	-0.158155	0.0539411	-2.93199	0.00336793	0.0131481	CLCN6	protein_coding
ENSG00000011028.14	5882.9	0.427427	0.0791352	5.40123	6.61858e-08	1.20027e-06	MRC2	protein_coding
ENSG00000011052.21	0						NME1-NME2	protein_coding
ENSG00000011083.9	10.2322	-0.0129545	0.113917	-0.113719	0.909461	0.940599	SLC6A7	protein_coding
ENSG00000011105.14	2382.59	0.147886	0.0670388	2.20598	0.0273857	0.0703289	TSPAN9	protein_coding
ENSG00000011114.15	1965.65	-0.0611138	0.0475885	-1.28422	0.199067	0.320148	BTBD7	protein_coding
ENSG00000011132.12	644.724	0.0707038	0.0482052	1.46673	0.14245	0.24925	APBA3	protein_coding
ENSG00000011143.19	801.02	-0.151342	0.0414388	-3.65219	0.000260015	0.0015568	MKS1	protein_coding
ENSG00000011198.10	1445.42	0.100646	0.0440961	2.28244	0.0224636	0.0600814	ABHD5	protein_coding
ENSG00000011201.12	1591.3	-0.0972927	0.107145	-0.908044	0.363855	0.498603	ANOS1	protein_coding
ENSG00000011243.18	1148.86	-0.0120245	0.045901	-0.261967	0.793347	0.857801	AKAP8L	protein_coding
ENSG00000011258.16	1204.48	-0.187188	0.050084	-3.73748	0.000185876	0.00116871	MBTD1	protein_coding
ENSG00000011260.14	1823.54	0.0593986	0.0430273	1.38049	0.167437	0.280954	UTP18	protein_coding
ENSG00000011275.19	2940.91	0.19036	0.0398299	4.77933	1.75878e-06	2.14048e-05	RNF216	protein_coding
ENSG00000011295.16	2222.67	-0.238062	0.0478275	-4.97751	6.44059e-07	8.89202e-06	TTC19	protein_coding
ENSG00000011304.22	12253.7	0.156922	0.0363019	4.32268	1.54144e-05	0.000139408	PTBP1	protein_coding
ENSG00000011332.19	35.9227	0.380509	0.124487	3.05661	0.00223854	0.00938765	DPF1	protein_coding
ENSG00000011347.10	3509.74	-0.0918161	0.129665	-0.708101	0.478883	0.607667	SYT7	protein_coding
ENSG00000011376.12	1051.86	0.0135085	0.0388325	0.347867	0.72794	0.809533	LARS2	protein_coding
ENSG00000011405.13	3003.28	-0.121043	0.0527246	-2.29575	0.02169	0.0584913	PIK3C2A	protein_coding
ENSG00000011422.12	4354.86	0.839871	0.0866851	9.68875	3.36625e-22	7.4605e-20	PLAUR	protein_coding
ENSG00000011426.11	2292.73	0.842803	0.108343	7.77899	7.31062e-15	5.62784e-13	ANLN	protein_coding
ENSG00000011451.21	2189.53	0.119719	0.049946	2.39697	0.0165311	0.0471012	WIZ	protein_coding
ENSG00000011454.18	2758.02	-0.0467434	0.0393346	-1.18835	0.234695	0.361803	RABGAP1	protein_coding
ENSG00000011465.18	18751.3	0.437935	0.0918987	4.76541	1.88474e-06	2.2734e-05	DCN	protein_coding
ENSG00000011478.13	758.104	0.063816	0.0633926	1.00668	0.314089	0.44796	QPCTL	protein_coding
ENSG00000011485.15	2490.73	0.0840352	0.0441889	1.90173	0.0572067	0.124405	PPP5C	protein_coding
ENSG00000011523.14	1186.05	-0.133721	0.043448	-3.07773	0.00208582	0.00887998	CEP68	protein_coding
ENSG00000011566.15	2139.93	0.0399887	0.0470843	0.849301	0.395714	0.529492	MAP4K3	protein_coding
ENSG00000011590.14	54.2777	0.116801	0.0905399	1.29006	0.197031	0.317654	ZBTB32	protein_coding
ENSG00000011600.12	3734.08	-0.15208	0.0970338	-1.56729	0.117048	0.214855	TYROBP	protein_coding
ENSG00000011638.11	3085.61	-0.239305	0.075777	-3.15802	0.00158844	0.00710587	TMEM159	protein_coding
ENSG00000011677.13	116.581	0.15073	0.305273	0.493753	0.62148	0.727508	GABRA3	protein_coding
ENSG00000012048.23	832.442	0.37883	0.0835288	4.53533	5.75147e-06	5.98884e-05	BRCA1	protein_coding
ENSG00000012061.16	1871.1	0.113453	0.0488382	2.32303	0.0201773	0.0552077	ERCC1	protein_coding
ENSG00000012124.17	438.737	-0.26682	0.118622	-2.24934	0.0244911	0.0643233	CD22	protein_coding
ENSG00000012171.20	1845.91	0.176854	0.13045	1.35572	0.175188	0.290903	SEMA3B	protein_coding
ENSG00000012174.12	1342.07	0.0782964	0.0479892	1.63154	0.102776	0.19457	MBTPS2	protein_coding
ENSG00000012211.13	626.691	0.0739661	0.0579276	1.27687	0.201648	0.323412	PRICKLE3	protein_coding
ENSG00000012223.13	5959.49	0.195395	0.180509	1.08247	0.279045	0.410341	LTF	protein_coding
ENSG00000012232.9	2400.6	0.152934	0.058336	2.62161	0.00875166	0.0285368	EXTL3	protein_coding
ENSG00000012504.15	22.7268	-0.505565	0.2695	-1.87594	0.0606641	0.130086	NR1H4	protein_coding
ENSG00000012660.14	6406.36	0.116239	0.053203	2.18481	0.0289025	0.0732812	ELOVL5	protein_coding
ENSG00000012779.11	2442.91	-0.0636632	0.090413	-0.704138	0.481347	0.60987	ALOX5	protein_coding
ENSG00000012817.16	910.911	-0.306177	0.313672	-0.976106	0.329012	0.463047	KDM5D	protein_coding
ENSG00000012822.16	3539.02	-0.253793	0.0528943	-4.79811	1.60173e-06	1.9785e-05	CALCOCO1	protein_coding
ENSG00000012963.15	1635.18	0.0225041	0.040652	0.55358	0.579866	0.693682	UBR7	protein_coding
ENSG00000012983.11	2130.29	0.0388722	0.0469952	0.827153	0.408151	0.541407	MAP4K5	protein_coding
ENSG00000013016.16	717.59	0.318472	0.0640916	4.96901	6.72961e-07	9.24256e-06	EHD3	protein_coding
ENSG00000013275.8	4626.65	0.199709	0.0558053	3.57867	0.000345345	0.00197972	PSMC4	protein_coding
ENSG00000013288.9	3964.29	0.000224472	0.0514733	0.00436094	0.99652	0.997942	MAN2B2	protein_coding
ENSG00000013293.6	2.69975	-0.445584	0.22934	-1.9429	0.0520285	0.115671	SLC7A14	protein_coding
ENSG00000013297.12	175.652	-0.0326891	0.119147	-0.27436	0.783808	0.850742	CLDN11	protein_coding
ENSG00000013306.16	8621.74	0.0645982	0.0613428	1.05307	0.292309	0.424824	SLC25A39	protein_coding
ENSG00000013364.19	17679.3	-0.191574	0.0692263	-2.76736	0.0056513	0.0200177	MVP	protein_coding
ENSG00000013374.16	3798.65	0.031892	0.0388055	0.821842	0.411167	0.544565	NUB1	protein_coding
ENSG00000013375.16	1955.9	0.17937	0.0526344	3.40785	0.000654762	0.00340935	PGM3	protein_coding
ENSG00000013392.8	411.759	-0.0780591	0.0509108	-1.53325	0.125214	0.226002	RWDD2A	protein_coding
ENSG00000013441.16	3313.04	-0.094702	0.0562275	-1.68427	0.0921304	0.178895	CLK1	protein_coding
ENSG00000013503.10	542.593	-0.0387114	0.0429543	-0.901222	0.36747	0.502266	POLR3B	protein_coding
ENSG00000013523.11	1287.21	-0.157296	0.0466775	-3.36985	0.000752081	0.00382676	ANGEL1	protein_coding
ENSG00000013561.18	2148.21	-0.0320768	0.0439076	-0.730553	0.465052	0.594813	RNF14	protein_coding
ENSG00000013563.14	570.9	0.0527776	0.0554685	0.951487	0.341357	0.475653	DNASE1L1	protein_coding
ENSG00000013573.17	1265.76	0.320553	0.0770575	4.15991	3.18367e-05	0.000259708	DDX11	protein_coding
ENSG00000013583.10	1779.97	-0.0460426	0.0488692	-0.942159	0.346111	0.480702	HEBP1	protein_coding
ENSG00000013588.9	28615.4	0.00222817	0.101162	0.0220258	0.982427	0.98921	GPRC5A	protein_coding
ENSG00000013619.14	396.222	0.550812	0.107189	5.13871	2.76627e-07	4.23273e-06	MAMLD1	protein_coding
ENSG00000013725.14	747.292	-0.170739	0.0893457	-1.911	0.056005	0.122427	CD6	protein_coding
ENSG00000013810.20	2529.09	0.393074	0.0760962	5.16549	2.39813e-07	3.72768e-06	TACC3	protein_coding
ENSG00000014123.10	2081.44	-0.128745	0.0385778	-3.33727	0.000846051	0.00422714	UFL1	protein_coding
ENSG00000014138.9	252.667	0.0584588	0.0628472	0.930174	0.352281	0.486846	POLA2	protein_coding
ENSG00000014164.7	1620.11	0.0909819	0.0582923	1.56079	0.118574	0.216925	ZC3H3	protein_coding
ENSG00000014216.16	13647.9	-0.0113108	0.054531	-0.207419	0.835683	0.88881	CAPN1	protein_coding
ENSG00000014257.16	368.129	-0.363946	0.0809127	-4.49801	6.85932e-06	6.96333e-05	ACP3	protein_coding
ENSG00000014641.21	5217.04	0.0379405	0.0438017	0.866187	0.386387	0.520453	MDH1	protein_coding
ENSG00000014824.14	3719.18	-0.0301471	0.0414017	-0.728161	0.466515	0.596227	SLC30A9	protein_coding
ENSG00000014914.21	1338.51	0.285026	0.091198	3.12535	0.00177591	0.00777762	MTMR11	protein_coding
ENSG00000014919.13	1585.22	-0.0954267	0.0423809	-2.25164	0.024345	0.0640274	COX15	protein_coding
ENSG00000015133.19	2832.83	-0.099703	0.0648329	-1.53785	0.124086	0.224439	CCDC88C	protein_coding
ENSG00000015153.15	740.346	0.0438925	0.0550336	0.797557	0.425127	0.557859	YAF2	protein_coding
ENSG00000015171.20	3933.07	-0.141621	0.0410618	-3.44897	0.000562722	0.00299124	ZMYND11	protein_coding
ENSG00000015285.11	803.752	-0.0689389	0.0787427	-0.875496	0.381304	0.515767	WAS	protein_coding
ENSG00000015413.9	139.687	0.513953	0.13737	3.74138	0.000183014	0.00115264	DPEP1	protein_coding
ENSG00000015475.19	1545.76	0.214461	0.0673356	3.18496	0.00144773	0.00658342	BID	protein_coding
ENSG00000015479.20	127.484	-0.495616	0.093669	-5.29115	1.21553e-07	2.03841e-06	MATR3	protein_coding
ENSG00000015520.15	165.089	0.443999	0.2049	2.16691	0.0302417	0.0759089	NPC1L1	protein_coding
ENSG00000015532.10	2294.11	0.0206024	0.0490164	0.420317	0.674254	0.76906	XYLT2	protein_coding
ENSG00000015568.13	2.57098	0.587534	0.191602	3.06643	0.00216632	0.00914595	RGPD5	protein_coding
ENSG00000015592.16	1.20536	0.385282	0.217786	1.76909	0.0768797	0.156046	STMN4	protein_coding
ENSG00000015676.18	4991.06	0.107963	0.0437087	2.47007	0.0135088	0.0402587	NUDCD3	protein_coding
ENSG00000016082.15	44.7027	-0.169124	0.287008	-0.589267	0.555682	0.672894	ISL1	protein_coding
ENSG00000016391.11	807.07	-0.353557	0.0848644	-4.16614	3.09805e-05	0.000253559	CHDH	protein_coding
ENSG00000016402.13	430.644	0.125106	0.124601	1.00405	0.315356	0.449294	IL20RA	protein_coding
ENSG00000016490.16	5.45829	0.0619116	0.358101	0.172888	0.862739	0.908001	CLCA1	protein_coding
ENSG00000016602.9	8.57921	0.249957	0.206991	1.20757	0.227212	0.353119	CLCA4	protein_coding
ENSG00000016864.18	2122.75	0.0744032	0.0306111	2.4306	0.0150739	0.0438876	GLT8D1	protein_coding
ENSG00000017260.20	5842.46	0.0308592	0.0515111	0.599079	0.54912	0.667414	ATP2C1	protein_coding
ENSG00000017427.17	110.513	0.462964	0.113121	4.09266	4.26449e-05	0.000333842	IGF1	protein_coding
ENSG00000017483.15	902.437	0.59623	0.0993127	6.00356	1.93038e-09	5.09314e-08	SLC38A5	protein_coding
ENSG00000017797.13	4045.92	0.117772	0.046905	2.51086	0.0120438	0.036774	RALBP1	protein_coding
ENSG00000018189.13	2228.5	-0.373979	0.0565694	-6.61098	3.81781e-11	1.48033e-09	RUFY3	protein_coding
ENSG00000018236.15	496.517	0.127715	0.170329	0.749816	0.453366	0.58403	CNTN1	protein_coding
ENSG00000018280.17	1582.47	0.196569	0.0959155	2.04939	0.0404237	0.0950313	SLC11A1	protein_coding
ENSG00000018408.15	4150.82	0.10413	0.0615237	1.69251	0.0905484	0.176572	WWTR1	protein_coding
ENSG00000018510.17	2948.76	0.110252	0.044308	2.48831	0.0128352	0.0386668	AGPS	protein_coding
ENSG00000018607.7	1.05813	0.0809762	0.238207	0.339941	0.733901	0.813816	ZNF806	transcribed_unprocessed_pseudogene
ENSG00000018610.15	1154.71	0.00694783	0.0368335	0.188628	0.850385	0.899318	CXorf56	protein_coding
ENSG00000018625.15	107.809	-0.51612	0.1333	-3.87188	0.000107998	0.000737899	ATP1A2	protein_coding
ENSG00000018699.13	994.365	0.0325524	0.0415905	0.782689	0.43381	0.565726	TTC27	protein_coding
ENSG00000018869.17	65.0567	0.00186461	0.0726819	0.0256544	0.979533	0.987554	ZNF582	protein_coding
ENSG00000019102.12	1281.46	-0.85012	0.161345	-5.26896	1.37196e-07	2.27269e-06	VSIG2	protein_coding
ENSG00000019144.19	2741.01	0.183695	0.0581631	3.15827	0.0015871	0.00710139	PHLDB1	protein_coding
ENSG00000019169.10	2798.99	-0.286594	0.147039	-1.94911	0.0512827	0.114481	MARCO	protein_coding
ENSG00000019186.10	4527.9	0.821472	0.198209	4.14447	3.40593e-05	0.000275808	CYP24A1	protein_coding
ENSG00000019485.13	472.047	-0.16493	0.059664	-2.76431	0.00570427	0.020163	PRDM11	protein_coding
ENSG00000019505.8	767.888	-0.0011493	0.256973	-0.00447245	0.996432	0.997913	SYT13	protein_coding
ENSG00000019549.13	581.282	1.16062	0.10747	10.7995	3.46054e-27	1.4572e-24	SNAI2	protein_coding
ENSG00000019582.15	181677	-0.464339	0.0931245	-4.98622	6.15731e-07	8.5514e-06	CD74	protein_coding
ENSG00000019991.18	667.787	0.0678429	0.106788	0.635304	0.52523	0.646882	HGF	protein_coding
ENSG00000019995.6	578.929	0.0365064	0.0473683	0.770692	0.440889	0.572318	ZRANB1	protein_coding
ENSG00000020129.16	1784.35	-0.00714655	0.050519	-0.141462	0.887505	0.925506	NCDN	protein_coding
ENSG00000020181.18	1172.78	0.453525	0.0763218	5.94227	2.81103e-09	7.15224e-08	ADGRA2	protein_coding
ENSG00000020219.9	0.917703	-0.349787	0.185202	-1.88868	0.0589353	0.127306	CCT8L1P	processed_pseudogene
ENSG00000020256.20	934.305	0.126304	0.0421234	2.99843	0.00271378	0.0110038	ZFP64	protein_coding
ENSG00000020426.11	607.528	0.0474898	0.0485449	0.978265	0.327943	0.461957	MNAT1	protein_coding
ENSG00000020577.14	1431.86	0.36624	0.0876676	4.1776	2.94601e-05	0.000243052	SAMD4A	protein_coding
ENSG00000020633.19	962.866	0.00877423	0.0842102	0.104194	0.917015	0.946134	RUNX3	protein_coding
ENSG00000020922.13	1346.45	-0.0222044	0.0425951	-0.521291	0.602164	0.712082	MRE11	protein_coding
ENSG00000021300.14	1800.2	-0.414986	0.100427	-4.1322	3.59306e-05	0.000288906	PLEKHB1	protein_coding
ENSG00000021355.13	10653.4	0.0663754	0.0760375	0.872931	0.382701	0.516925	SERPINB1	protein_coding
ENSG00000021461.17	2.4909	-0.122958	0.155314	-0.791674	0.428551	0.560866	CYP3A43	protein_coding
ENSG00000021488.13	45.6746	-0.784592	0.177346	-4.42407	9.68587e-06	9.38182e-05	SLC7A9	protein_coding
ENSG00000021574.13	1480.54	0.0594858	0.0461959	1.28768	0.197856	0.318629	SPAST	protein_coding
ENSG00000021645.20	389.673	-0.394378	0.125576	-3.14055	0.00168632	0.0074613	NRXN3	protein_coding
ENSG00000021762.20	1632.92	0.00993067	0.0842299	0.1179	0.906147	0.938504	OSBPL5	protein_coding
ENSG00000021776.11	2419.44	-0.0135054	0.0421967	-0.320058	0.748924	0.824978	AQR	protein_coding
ENSG00000021826.17	11781.1	-0.0244065	0.278026	-0.0877849	0.930048	0.954925	CPS1	protein_coding
ENSG00000021852.13	102.111	-0.244436	0.214576	-1.13916	0.254636	0.383686	C8B	protein_coding
ENSG00000022267.19	1613.76	-0.345311	0.112894	-3.05872	0.00222285	0.00933592	FHL1	protein_coding
ENSG00000022277.13	3021.09	0.024497	0.0379845	0.644922	0.518978	0.641911	RTF2	protein_coding
ENSG00000022355.18	1.28397	1.54057	0.392101	3.92901	8.52979e-05	0.000603868	GABRA1	protein_coding
ENSG00000022556.16	1308.46	0.356182	0.179451	1.98484	0.0471626	0.107268	NLRP2	protein_coding
ENSG00000022567.10	2321.29	0.0308652	0.0858945	0.359339	0.719342	0.802764	SLC45A4	protein_coding
ENSG00000022840.16	7718.5	-0.0118412	0.0356967	-0.331716	0.740104	0.818302	RNF10	protein_coding
ENSG00000022976.15	387.288	-0.0578897	0.0484876	-1.19391	0.232515	0.359438	ZNF839	protein_coding
ENSG00000023041.11	1918.63	-0.0232408	0.0362906	-0.640407	0.521908	0.644148	ZDHHC6	protein_coding
ENSG00000023171.18	794.428	0.844968	0.149381	5.65648	1.5451e-08	3.28101e-07	GRAMD1B	protein_coding
ENSG00000023191.17	7983.18	-0.15463	0.0508324	-3.04195	0.0023505	0.00977168	RNH1	protein_coding
ENSG00000023228.14	4282.25	-0.0207434	0.0434213	-0.477725	0.632846	0.736696	NDUFS1	protein_coding
ENSG00000023287.13	3456.55	-0.0567903	0.0516704	-1.09909	0.27173	0.402372	RB1CC1	protein_coding
ENSG00000023318.8	3944.28	-0.0597737	0.0389328	-1.5353	0.124709	0.225304	ERP44	protein_coding
ENSG00000023330.15	3496.54	-0.168595	0.0471184	-3.5781	0.000346095	0.00198282	ALAS1	protein_coding
ENSG00000023445.16	5065.62	0.400677	0.113732	3.52299	0.000426705	0.00236665	BIRC3	protein_coding
ENSG00000023516.9	2620.37	-0.134287	0.0550862	-2.43776	0.0147786	0.0432492	AKAP11	protein_coding
ENSG00000023572.10	825.147	-0.0377286	0.0413153	-0.913189	0.361143	0.495892	GLRX2	protein_coding
ENSG00000023608.5	447.527	0.280328	0.0564519	4.96578	6.84252e-07	9.38846e-06	SNAPC1	protein_coding
ENSG00000023697.13	2244.3	0.169648	0.0657684	2.57948	0.00989483	0.0315223	DERA	protein_coding
ENSG00000023734.11	5405.77	0.356364	0.0597999	5.95928	2.53357e-09	6.49338e-08	STRAP	protein_coding
ENSG00000023839.12	1116.25	0.358293	0.232008	1.54431	0.122513	0.222221	ABCC2	protein_coding
ENSG00000023892.11	1279.73	-0.0288598	0.0581356	-0.496422	0.619597	0.725969	DEF6	protein_coding
ENSG00000023902.14	2376.8	0.160696	0.0704214	2.28192	0.0224938	0.0601394	PLEKHO1	protein_coding
ENSG00000023909.10	2724.64	0.138968	0.100377	1.38446	0.166216	0.279611	GCLM	protein_coding
ENSG00000024048.11	2832.85	-0.103179	0.0409696	-2.51843	0.011788	0.036138	UBR2	protein_coding
ENSG00000024422.12	7225.46	0.114672	0.0821447	1.39597	0.162723	0.275329	EHD2	protein_coding
ENSG00000024526.17	483.202	0.622241	0.112121	5.54973	2.86112e-08	5.7072e-07	DEPDC1	protein_coding
ENSG00000024862.18	1121.16	-0.263342	0.0549046	-4.79636	1.61574e-06	1.99289e-05	CCDC28A	protein_coding
ENSG00000025039.15	1372.93	-0.327904	0.0866179	-3.78564	0.000153315	0.000991696	RRAGD	protein_coding
ENSG00000025156.13	646.253	-0.0132873	0.0438416	-0.303074	0.761833	0.834331	HSF2	protein_coding
ENSG00000025293.17	2412.16	0.084989	0.0389015	2.18472	0.0289092	0.0732928	PHF20	protein_coding
ENSG00000025423.11	1125.16	-1.44322	0.138503	-10.4201	2.00794e-25	6.55444e-23	HSD17B6	protein_coding
ENSG00000025434.19	1490.97	-0.275184	0.063403	-4.34024	1.42327e-05	0.000130119	NR1H3	protein_coding
ENSG00000025708.14	5631.55	0.220015	0.074023	2.97225	0.0029563	0.0118255	TYMP	protein_coding
ENSG00000025770.19	2097.04	0.0130656	0.0534698	0.244354	0.806957	0.86777	NCAPH2	protein_coding
ENSG00000025772.8	1937.83	0.23898	0.0533719	4.47764	7.54725e-06	7.55425e-05	TOMM34	protein_coding
ENSG00000025796.14	4726.5	-0.0981821	0.0398962	-2.46094	0.0138575	0.0410672	SEC63	protein_coding
ENSG00000025800.14	4066.96	0.116053	0.0381354	3.04317	0.00234101	0.00973895	KPNA6	protein_coding
ENSG00000026025.16	19431.9	0.41682	0.0728519	5.72147	1.05604e-08	2.33065e-07	VIM	protein_coding
ENSG00000026036.22	120.223	-0.103511	0.102121	-1.01361	0.31077	0.444474	RTEL1-TNFRSF6B	protein_coding
ENSG00000026103.22	1169.48	0.0502378	0.0879074	0.571486	0.56767	0.68305	FAS	protein_coding
ENSG00000026297.16	1680.53	0.0052575	0.0763273	0.0688811	0.945084	0.96496	RNASET2	protein_coding
ENSG00000026508.20	15573.8	0.12345	0.0800969	1.54125	0.123256	0.223214	CD44	protein_coding
ENSG00000026559.14	23.2079	1.14385	0.162916	7.02108	2.20167e-12	1.07802e-10	KCNG1	protein_coding
ENSG00000026652.15	464.24	0.21505	0.0805256	2.67058	0.00757195	0.0253536	AGPAT4	protein_coding
ENSG00000026751.17	2332	-0.127967	0.109627	-1.1673	0.243091	0.370666	SLAMF7	protein_coding
ENSG00000026950.17	2741.31	-0.123253	0.0603499	-2.04231	0.0411211	0.0963159	BTN3A1	protein_coding
ENSG00000027001.10	771.44	-0.148896	0.0511888	-2.90875	0.00362872	0.0139724	MIPEP	protein_coding
ENSG00000027075.15	1439.14	-0.065314	0.0506567	-1.28935	0.197278	0.317929	PRKCH	protein_coding
ENSG00000027644.5	7.33233	0.674269	0.155844	4.32655	1.5146e-05	0.000137246	INSRR	protein_coding
ENSG00000027697.15	5748.44	-0.0131766	0.0629292	-0.209388	0.834145	0.887855	IFNGR1	protein_coding
ENSG00000027847.14	1531.71	0.00882139	0.0506746	0.174079	0.861803	0.90756	B4GALT7	protein_coding
ENSG00000027869.12	350.08	0.307208	0.0825725	3.72046	0.000198858	0.00123612	SH2D2A	protein_coding
ENSG00000028116.18	698.221	0.155844	0.0502777	3.09967	0.00193736	0.00835034	VRK2	protein_coding
ENSG00000028137.19	3099.78	-0.0468793	0.0692223	-0.677228	0.498261	0.624461	TNFRSF1B	protein_coding
ENSG00000028203.18	4401.66	0.0373895	0.0431955	0.865588	0.386716	0.520796	VEZT	protein_coding
ENSG00000028277.21	631.475	0.0837223	0.0906686	0.923387	0.355805	0.490413	POU2F2	protein_coding
ENSG00000028310.18	2518.54	0.161326	0.0546913	2.94976	0.00318022	0.0125495	BRD9	protein_coding
ENSG00000028528.15	5062.3	-0.267233	0.0341357	-7.82854	4.9355e-15	3.95356e-13	SNX1	protein_coding
ENSG00000028839.10	505.469	0.122462	0.0519944	2.35529	0.0185083	0.0514978	TBPL1	protein_coding
ENSG00000029153.14	1741.88	0.904459	0.123844	7.30322	2.80953e-13	1.65233e-11	ARNTL2	protein_coding
ENSG00000029363.17	5173.29	-0.0435379	0.0360535	-1.20759	0.227205	0.353119	BCLAF1	protein_coding
ENSG00000029364.12	4601.03	-0.0381516	0.038904	-0.98066	0.32676	0.460787	SLC39A9	protein_coding
ENSG00000029534.21	132.626	0.750979	0.139239	5.39344	6.91211e-08	1.24599e-06	ANK1	protein_coding
ENSG00000029559.7	98.6959	1.24374	0.19339	6.43124	1.26563e-10	4.39361e-09	IBSP	protein_coding
ENSG00000029639.11	423.938	-0.0879453	0.0492622	-1.78525	0.074221	0.151807	TFB1M	protein_coding
ENSG00000029725.17	1481.2	-0.068891	0.0381894	-1.80393	0.0712422	0.147178	RABEP1	protein_coding
ENSG00000029993.15	14359.6	0.226772	0.11526	1.96748	0.0491283	0.11063	HMGB3	protein_coding
ENSG00000030066.13	3049.54	-0.00557453	0.0447539	-0.12456	0.900872	0.935117	NUP160	protein_coding
ENSG00000030110.13	1391.91	0.150353	0.0586124	2.5652	0.0103117	0.0325474	BAK1	protein_coding
ENSG00000030304.14	43.1019	-0.521135	0.15383	-3.38774	0.00070471	0.00362062	MUSK	protein_coding
ENSG00000030419.16	1039.83	-0.175582	0.079197	-2.21703	0.026621	0.0687904	IKZF2	protein_coding
ENSG00000030582.18	29696.5	-0.134008	0.0611139	-2.19276	0.0283246	0.0721767	GRN	protein_coding
ENSG00000031003.10	1059.19	-0.303633	0.055787	-5.44272	5.24725e-08	9.77251e-07	FAM13B	protein_coding
ENSG00000031081.11	1853.11	-0.316606	0.0799385	-3.96062	7.47563e-05	0.000541107	ARHGAP31	protein_coding
ENSG00000031691.7	345.121	0.203169	0.064479	3.15094	0.00162748	0.00725277	CENPQ	protein_coding
ENSG00000031698.13	6261.3	-0.0388081	0.0423598	-0.916152	0.359587	0.49425	SARS1	protein_coding
ENSG00000031823.14	2449.52	-0.0262729	0.0340353	-0.771931	0.440155	0.571646	RANBP3	protein_coding
ENSG00000032219.19	1213.61	-0.29243	0.0467223	-6.25888	3.87752e-10	1.2194e-08	ARID4A	protein_coding
ENSG00000032389.13	1428.81	0.172868	0.0489619	3.53066	0.000414521	0.00230918	EIPR1	protein_coding
ENSG00000032444.17	2986.52	0.0257852	0.0551455	0.467584	0.640082	0.74216	PNPLA6	protein_coding
ENSG00000032742.18	583.023	-0.177494	0.0494716	-3.58779	0.000333488	0.0019221	IFT88	protein_coding
ENSG00000033011.13	1072.9	-0.153257	0.0493426	-3.10598	0.00189652	0.00819961	ALG1	protein_coding
ENSG00000033030.15	1371.9	0.045689	0.0344308	1.32698	0.184515	0.302726	ZCCHC8	protein_coding
ENSG00000033050.9	854.938	0.149474	0.0464086	3.22084	0.00127816	0.00593603	ABCF2	protein_coding
ENSG00000033100.16	4387.83	0.203731	0.0510267	3.99263	6.53434e-05	0.000481882	CHPF2	protein_coding
ENSG00000033122.21	41.4549	0.205745	0.0980536	2.09829	0.0358795	0.0865816	LRRC7	protein_coding
ENSG00000033170.17	3140.46	-0.0614487	0.0741773	-0.828402	0.407443	0.540873	FUT8	protein_coding
ENSG00000033178.13	2628.5	0.175668	0.0553911	3.17142	0.00151697	0.00683626	UBA6	protein_coding
ENSG00000033327.13	2096.01	-0.226905	0.0677312	-3.35009	0.00080786	0.00406624	GAB2	protein_coding
ENSG00000033627.17	3383.83	-0.265471	0.0483659	-5.48881	4.04641e-08	7.75804e-07	ATP6V0A1	protein_coding
ENSG00000033800.14	1543.51	-0.127733	0.0419845	-3.0424	0.00234701	0.00976003	PIAS1	protein_coding
ENSG00000033867.16	1295.63	-0.0176534	0.0795293	-0.221973	0.824335	0.880655	SLC4A7	protein_coding
ENSG00000034053.14	929.544	0.394331	0.119942	3.28769	0.00101014	0.00490274	APBA2	protein_coding
ENSG00000034152.19	3070.66	0.0531308	0.054734	0.97071	0.331692	0.465606	MAP2K3	protein_coding
ENSG00000034239.11	213.089	-0.256328	0.190543	-1.34525	0.178544	0.295045	EFCAB1	protein_coding
ENSG00000034510.6	66894.3	0.267127	0.076855	3.47573	0.000509471	0.0027529	TMSB10	protein_coding
ENSG00000034533.12	321.887	-0.0237465	0.0380716	-0.623733	0.532803	0.653476	ASTE1	protein_coding
ENSG00000034677.13	4793.26	0.0666505	0.0743154	0.89686	0.369794	0.504526	RNF19A	protein_coding
ENSG00000034693.15	510.14	-0.0444472	0.0509056	-0.873131	0.382592	0.516811	PEX3	protein_coding
ENSG00000034713.8	3552.32	-0.10817	0.0487792	-2.21755	0.0265857	0.0687229	GABARAPL2	protein_coding
ENSG00000034971.17	7.74268	-0.925051	0.178174	-5.19185	2.08219e-07	3.29991e-06	MYOC	protein_coding
ENSG00000035115.22	3011.83	-0.203944	0.0594395	-3.43112	0.00060109	0.00316708	SH3YL1	protein_coding
ENSG00000035141.8	2139.82	0.158834	0.0463807	3.42458	0.000615752	0.00323502	FAM136A	protein_coding
ENSG00000035403.18	7321.15	0.440499	0.0560231	7.86282	3.75585e-15	3.10718e-13	VCL	protein_coding
ENSG00000035499.13	373.564	0.4772	0.107168	4.45284	8.47436e-06	8.36295e-05	DEPDC1B	protein_coding
ENSG00000035664.11	919.707	-0.712856	0.0879323	-8.10687	5.19411e-16	5.01127e-14	DAPK2	protein_coding
ENSG00000035681.9	1614.77	-0.0552921	0.0420311	-1.3155	0.188341	0.307159	NSMAF	protein_coding
ENSG00000035687.10	3028.41	0.0490358	0.0412764	1.18799	0.234839	0.361965	ADSS2	protein_coding
ENSG00000035720.8	86.2421	-0.109263	0.109069	-1.00178	0.31645	0.450349	STAP1	protein_coding
ENSG00000035862.12	12119.6	0.709392	0.0736107	9.63707	5.5754e-22	1.21018e-19	TIMP2	protein_coding
ENSG00000035928.16	2792.78	-0.00484652	0.042078	-0.115179	0.908303	0.939911	RFC1	protein_coding
ENSG00000036054.13	1977.65	0.0672456	0.0429526	1.56558	0.117447	0.215437	TBC1D23	protein_coding
ENSG00000036257.13	2654.02	-0.0211907	0.0376925	-0.562199	0.573981	0.688558	CUL3	protein_coding
ENSG00000036448.10	80.9715	-0.347286	0.103777	-3.34646	0.000818512	0.00411199	MYOM2	protein_coding
ENSG00000036473.8	3.83911	-1.14653	0.204725	-5.60032	2.13959e-08	4.39707e-07	OTC	protein_coding
ENSG00000036530.9	56.4514	-0.0702954	0.0991431	-0.709029	0.478306	0.60726	CYP46A1	protein_coding
ENSG00000036549.13	1879.05	0.0123208	0.0474749	0.259523	0.795232	0.858956	ZZZ3	protein_coding
ENSG00000036565.15	7.97795	-0.418189	0.164194	-2.54691	0.010868	0.0338969	SLC18A1	protein_coding
ENSG00000036672.16	186.588	-0.0726858	0.110644	-0.656934	0.511224	0.635243	USP2	protein_coding
ENSG00000036828.17	50.0885	-1.6339	0.238991	-6.83666	8.10592e-12	3.54815e-10	CASR	protein_coding
ENSG00000037042.9	799.972	-0.032045	0.0601247	-0.532975	0.594051	0.705798	TUBG2	protein_coding
ENSG00000037241.7	771.385	0.0148626	0.0635286	0.233951	0.815023	0.873722	RPL26L1	protein_coding
ENSG00000037280.16	941.8	0.151903	0.0785478	1.93389	0.0531271	0.117575	FLT4	protein_coding
ENSG00000037474.15	4363.55	0.242948	0.0546552	4.4451	8.785e-06	8.63308e-05	NSUN2	protein_coding
ENSG00000037637.11	1460.84	0.0106464	0.0293511	0.362724	0.716811	0.800895	FBXO42	protein_coding
ENSG00000037749.12	811.853	0.0981491	0.0597659	1.64222	0.100544	0.191358	MFAP3	protein_coding
ENSG00000037757.14	388.989	-0.0773055	0.0526717	-1.46769	0.14219	0.248907	MRI1	protein_coding
ENSG00000037897.17	919.374	0.213966	0.0728709	2.93623	0.00332226	0.0130028	METTL1	protein_coding
ENSG00000037965.6	58.929	0.464997	0.183495	2.53411	0.0112732	0.0348792	HOXC8	protein_coding
ENSG00000038002.9	1785.12	-0.476587	0.0749612	-6.35777	2.04697e-10	6.79778e-09	AGA	protein_coding
ENSG00000038210.14	2485.1	-0.194227	0.0534639	-3.63287	0.00028029	0.00165722	PI4K2B	protein_coding
ENSG00000038219.13	2744.8	-0.0188225	0.0548387	-0.343233	0.731423	0.81222	BOD1L1	protein_coding
ENSG00000038274.17	3891.47	-0.134797	0.0486732	-2.76943	0.00561545	0.0199163	MAT2B	protein_coding
ENSG00000038295.8	140.071	0.265145	0.103749	2.55563	0.0105995	0.0332264	TLL1	protein_coding
ENSG00000038358.15	1739.57	0.0639609	0.0476713	1.34171	0.179691	0.296556	EDC4	protein_coding
ENSG00000038382.20	6776.02	0.319154	0.0683257	4.67107	2.9963e-06	3.4202e-05	TRIO	protein_coding
ENSG00000038427.16	11253.2	0.918832	0.109027	8.42756	3.52945e-17	4.19835e-15	VCAN	protein_coding
ENSG00000038532.16	2151.18	-0.131113	0.0460489	-2.84726	0.00440974	0.016394	CLEC16A	protein_coding
ENSG00000038945.15	3004.07	0.00778456	0.105674	0.0736659	0.941276	0.962253	MSR1	protein_coding
ENSG00000039068.19	20100	0.058159	0.0662671	0.877645	0.380137	0.51465	CDH1	protein_coding
ENSG00000039123.16	2706.72	0.0293576	0.0448364	0.654773	0.512614	0.636407	MTREX	protein_coding
ENSG00000039139.9	1680.65	-0.234595	0.113554	-2.06593	0.0388347	0.0921035	DNAH5	protein_coding
ENSG00000039319.17	1545.8	-0.0400774	0.0582431	-0.688105	0.491387	0.618848	ZFYVE16	protein_coding
ENSG00000039523.20	1844.42	0.222575	0.0635391	3.50296	0.000460122	0.00252085	RIPOR1	protein_coding
ENSG00000039537.14	175.413	-0.251295	0.188845	-1.33069	0.18329	0.301068	C6	protein_coding
ENSG00000039560.14	6923.72	0.229375	0.0725469	3.16175	0.00156826	0.00703427	RAI14	protein_coding
ENSG00000039600.11	42.4027	0.560321	0.155794	3.59656	0.000322455	0.00186771	SOX30	protein_coding
ENSG00000039650.12	1519.65	0.115393	0.0505899	2.28096	0.0225511	0.0602516	PNKP	protein_coding
ENSG00000039987.7	1.72059	0.422456	0.195966	2.15576	0.0311023	0.0775009	BEST2	protein_coding
ENSG00000040199.18	458.035	0.0636884	0.0580807	1.09655	0.272837	0.403475	PHLPP2	protein_coding
ENSG00000040275.17	589.094	0.33807	0.0614511	5.50144	3.76701e-08	7.29645e-07	SPDL1	protein_coding
ENSG00000040341.18	2628.79	-0.134806	0.0595189	-2.26492	0.0235174	0.0623062	STAU2	protein_coding
ENSG00000040487.13	936.642	0.0496752	0.0540562	0.918955	0.358119	0.492908	SLC66A1	protein_coding
ENSG00000040531.16	1008.85	-0.00548952	0.0460763	-0.11914	0.905164	0.937916	CTNS	protein_coding
ENSG00000040608.14	350.34	0.0597994	0.0914743	0.653729	0.513286	0.637073	RTN4R	protein_coding
ENSG00000040633.13	1781	0.0742325	0.0448122	1.65652	0.0976158	0.187003	PHF23	protein_coding
ENSG00000040731.10	8.65188	-0.419774	0.193566	-2.16864	0.0301101	0.0756372	CDH10	protein_coding
ENSG00000040933.16	2017.12	-0.0539348	0.0421328	-1.28011	0.200506	0.321936	INPP4A	protein_coding
ENSG00000041353.10	2597.72	-0.266172	0.117368	-2.26784	0.0233392	0.061962	RAB27B	protein_coding
ENSG00000041357.16	5524.5	0.000327069	0.0522605	0.00625845	0.995007	0.997114	PSMA4	protein_coding
ENSG00000041515.16	91.8682	-0.316625	0.143432	-2.2075	0.0272794	0.0701394	MYO16	protein_coding
ENSG00000041802.11	2107.36	0.0943851	0.0501911	1.88051	0.0600382	0.129086	LSG1	protein_coding
ENSG00000041880.14	1323.58	-0.133045	0.0557172	-2.38786	0.016947	0.0479713	PARP3	protein_coding
ENSG00000041982.16	15967.2	0.641523	0.135827	4.72309	2.32291e-06	2.7338e-05	TNC	protein_coding
ENSG00000041988.15	619.326	-0.00785841	0.0530295	-0.148189	0.882193	0.922045	THAP3	protein_coding
ENSG00000042062.13	133.037	0.269751	0.0920489	2.93052	0.00338396	0.0131946	RIPOR3	protein_coding
ENSG00000042088.14	753.79	0.247987	0.0669755	3.70265	0.000213357	0.00131483	TDP1	protein_coding
ENSG00000042286.15	1549.46	0.0117833	0.0735773	0.160149	0.872763	0.914747	AIFM2	protein_coding
ENSG00000042304.12	1.00075	0.650804	0.24748	2.62973	0.00854536	0.0279745	C2orf83	protein_coding
ENSG00000042317.17	410.66	-0.163291	0.0486051	-3.35955	0.000780698	0.00394983	SPATA7	protein_coding
ENSG00000042429.12	252.33	-0.17723	0.0607408	-2.9178	0.00352508	0.0136482	MED17	protein_coding
ENSG00000042445.14	3339.26	-0.121605	0.0572398	-2.12448	0.0336297	0.0823226	RETSAT	protein_coding
ENSG00000042493.16	10593.1	0.0683339	0.0753835	0.906484	0.36468	0.499408	CAPG	protein_coding
ENSG00000042753.12	3202.75	0.235166	0.0554767	4.239	2.24513e-05	0.000192832	AP2S1	protein_coding
ENSG00000042781.14	12.5166	-0.0514717	0.140023	-0.367593	0.713177	0.798322	USH2A	protein_coding
ENSG00000042813.8	1.44576	-0.365209	0.224869	-1.6241	0.104355	0.196938	ZPBP	protein_coding
ENSG00000042832.12	59.5686	0.370448	0.125429	2.95345	0.0031424	0.0124259	TG	protein_coding
ENSG00000042980.13	1849.37	-0.076407	0.108716	-0.70281	0.482174	0.610512	ADAM28	protein_coding
ENSG00000043039.7	515.708	0.118822	0.149979	0.792257	0.428211	0.560682	BARX2	protein_coding
ENSG00000043093.15	1850.78	0.0925045	0.0517984	1.78585	0.0741228	0.151634	DCUN1D1	protein_coding
ENSG00000043143.20	2874.33	-0.0977508	0.060026	-1.62848	0.103424	0.195541	JADE2	protein_coding
ENSG00000043355.12	91.5175	0.322995	0.228391	1.41422	0.157298	0.268568	ZIC2	protein_coding
ENSG00000043462.13	1794.18	-0.0937269	0.0772488	-1.21331	0.22501	0.350665	LCP2	protein_coding
ENSG00000043514.17	1147.13	0.0977679	0.0540874	1.80759	0.0706701	0.14624	TRIT1	protein_coding
ENSG00000043591.6	178.007	-0.490585	0.148951	-3.2936	0.000989135	0.00481966	ADRB1	protein_coding
ENSG00000044012.4	4.41334	1.06885	0.364186	2.93489	0.00333667	0.0130495	GUCA2B	protein_coding
ENSG00000044090.10	2467.81	0.0707435	0.0540241	1.30948	0.190372	0.309596	CUL7	protein_coding
ENSG00000044115.21	23267.1	-0.0659202	0.0452122	-1.45802	0.144836	0.252407	CTNNA1	protein_coding
ENSG00000044446.12	883.503	-0.130131	0.0470724	-2.76448	0.00570135	0.020156	PHKA2	protein_coding
ENSG00000044459.15	345.643	0.0567703	0.0850592	0.667422	0.504503	0.629587	CNTLN	protein_coding
ENSG00000044524.11	390.571	-0.171019	0.141223	-1.21099	0.225901	0.351766	EPHA3	protein_coding
ENSG00000044574.8	45726.9	0.0206237	0.0517185	0.398768	0.690064	0.780874	HSPA5	protein_coding
ENSG00000046604.13	9518.73	0.377018	0.0868453	4.34126	1.41669e-05	0.000129573	DSG2	protein_coding
ENSG00000046647.13	687.122	-0.218286	0.0457976	-4.76631	1.87631e-06	2.26519e-05	GEMIN8	protein_coding
ENSG00000046651.15	1845.5	-0.209051	0.0487637	-4.28702	1.81088e-05	0.000159863	OFD1	protein_coding
ENSG00000046653.15	441.359	-0.404866	0.0964421	-4.19802	2.6926e-05	0.000225189	GPM6B	protein_coding
ENSG00000046774.10	137.818	3.39781	0.414061	8.20607	2.28546e-16	2.3385e-14	MAGEC2	protein_coding
ENSG00000046889.19	425.281	-0.383164	0.110513	-3.46714	0.000526037	0.00282717	PREX2	protein_coding
ENSG00000047056.16	1063	-0.107606	0.0425856	-2.52681	0.0115103	0.0354615	WDR37	protein_coding
ENSG00000047188.16	1442.6	-0.107942	0.0471073	-2.29142	0.0219394	0.0590167	YTHDC2	protein_coding
ENSG00000047230.15	1537.86	-0.162824	0.0481399	-3.3823	0.000718814	0.0036824	CTPS2	protein_coding
ENSG00000047249.18	2646.82	-0.0496008	0.0444926	-1.11481	0.264932	0.395155	ATP6V1H	protein_coding
ENSG00000047315.17	4421.05	0.0699983	0.0420081	1.66631	0.0956523	0.184095	POLR2B	protein_coding
ENSG00000047346.12	2019.98	-0.246153	0.0598641	-4.11186	3.92488e-05	0.000311307	FAM214A	protein_coding
ENSG00000047365.12	1457.47	-0.0629878	0.0758778	-0.830122	0.40647	0.539989	ARAP2	protein_coding
ENSG00000047410.14	6972.76	0.0141488	0.0476015	0.297235	0.766287	0.837815	TPR	protein_coding
ENSG00000047457.14	16983.8	0.0899532	0.142057	0.63322	0.52659	0.648064	CP	protein_coding
ENSG00000047578.13	1388.67	-0.0416085	0.0479279	-0.868147	0.385314	0.519476	KATNIP	protein_coding
ENSG00000047579.20	932.182	-0.158263	0.0374306	-4.22818	2.35594e-05	0.000200945	DTNBP1	protein_coding
ENSG00000047597.7	374.071	-0.329822	0.131053	-2.5167	0.011846	0.0362807	XK	protein_coding
ENSG00000047617.15	37.6682	-0.369129	0.107802	-3.42413	0.000616764	0.00323993	ANO2	protein_coding
ENSG00000047621.12	885.929	0.11282	0.0466623	2.41779	0.0156149	0.0451004	C12orf4	protein_coding
ENSG00000047634.15	453.319	-0.167033	0.0792193	-2.10849	0.0349889	0.0848898	SCML1	protein_coding
ENSG00000047644.19	3758.47	-0.102833	0.062359	-1.64905	0.0991374	0.189203	WWC3	protein_coding
ENSG00000047648.23	207.745	-0.150415	0.0839051	-1.79267	0.073025	0.150066	ARHGAP6	protein_coding
ENSG00000047662.5	38.2666	-0.121947	0.106441	-1.14567	0.251931	0.380781	FAM184B	protein_coding
ENSG00000047849.21	10964.7	0.187252	0.0427306	4.38214	1.17517e-05	0.000110335	MAP4	protein_coding
ENSG00000047932.14	1656.66	0.15891	0.0368299	4.31468	1.59833e-05	0.000143751	GOPC	protein_coding
ENSG00000047936.11	4370.25	-0.788193	0.139953	-5.63184	1.78296e-08	3.74084e-07	ROS1	protein_coding
ENSG00000048028.11	1529.04	-0.034655	0.0543987	-0.637056	0.524089	0.646	USP28	protein_coding
ENSG00000048052.22	700.039	-0.0818507	0.118773	-0.689138	0.490736	0.618232	HDAC9	protein_coding
ENSG00000048140.18	2913.5	0.0332159	0.0514427	0.645688	0.518482	0.641555	TSPAN17	protein_coding
ENSG00000048162.21	612.665	0.116215	0.06139	1.89306	0.0583499	0.126357	NOP16	protein_coding
ENSG00000048342.17	852.675	-0.243979	0.0726307	-3.35917	0.000781768	0.00395381	CC2D2A	protein_coding
ENSG00000048392.12	2785.31	-0.344187	0.0611651	-5.62718	1.83182e-08	3.82051e-07	RRM2B	protein_coding
ENSG00000048405.10	1136.2	0.00502754	0.0480296	0.104676	0.916633	0.945856	ZNF800	protein_coding
ENSG00000048462.11	194.133	-0.155992	0.133241	-1.17075	0.2417	0.369213	TNFRSF17	protein_coding
ENSG00000048471.14	1592.31	-0.157312	0.0512778	-3.06784	0.00215614	0.00911026	SNX29	protein_coding
ENSG00000048540.15	5738.69	-0.642364	0.130556	-4.92022	8.6449e-07	1.15564e-05	LMO3	protein_coding
ENSG00000048544.6	2528.81	0.167401	0.0529505	3.16147	0.00156977	0.00703957	MRPS10	protein_coding
ENSG00000048545.16	0.843592	0.31298	0.18187	1.7209	0.0852688	0.168691	GUCA1A	protein_coding
ENSG00000048649.13	2872.7	-0.0490057	0.0503535	-0.973233	0.330438	0.464339	RSF1	protein_coding
ENSG00000048707.15	3579.29	-0.262737	0.0604383	-4.34719	1.37893e-05	0.000126587	VPS13D	protein_coding
ENSG00000048740.18	3637.42	-0.310723	0.0808624	-3.84261	0.000121731	0.000817277	CELF2	protein_coding
ENSG00000048828.17	10563.2	-0.123325	0.0399468	-3.08724	0.00202025	0.0086445	FAM120A	protein_coding
ENSG00000048991.16	1582.78	0.197397	0.0456847	4.32085	1.55428e-05	0.000140443	R3HDM1	protein_coding
ENSG00000049089.15	1451.24	0.0886279	0.130986	0.67662	0.498647	0.624778	COL9A2	protein_coding
ENSG00000049130.16	4717.46	-0.322338	0.0859819	-3.74891	0.000177608	0.00112346	KITLG	protein_coding
ENSG00000049167.15	492.065	-0.0354891	0.0497898	-0.712779	0.475983	0.60504	ERCC8	protein_coding
ENSG00000049192.15	119.703	0.650391	0.10602	6.13462	8.53656e-10	2.44203e-08	ADAMTS6	protein_coding
ENSG00000049239.13	6291.36	0.101181	0.0585445	1.72827	0.0839406	0.166863	H6PD	protein_coding
ENSG00000049245.13	5273.47	0.0864566	0.0374733	2.30715	0.0210462	0.0571101	VAMP3	protein_coding
ENSG00000049246.14	1090.05	-0.39997	0.0907611	-4.40685	1.04886e-05	0.000100378	PER3	protein_coding
ENSG00000049247.14	21.0602	0.215936	0.167418	1.2898	0.197119	0.317747	UTS2	protein_coding
ENSG00000049249.9	375.281	0.258317	0.114313	2.25974	0.0238375	0.0629641	TNFRSF9	protein_coding
ENSG00000049283.18	813.852	-0.000978137	0.0997637	-0.00980454	0.992177	0.995336	EPN3	protein_coding
ENSG00000049323.16	3808.68	0.698225	0.0805786	8.66514	4.50972e-18	6.08245e-16	LTBP1	protein_coding
ENSG00000049449.10	2522.53	0.121775	0.0655804	1.85689	0.0633271	0.134373	RCN1	protein_coding
ENSG00000049540.18	4618.36	0.0850426	0.118323	0.718736	0.472304	0.601872	ELN	protein_coding
ENSG00000049541.11	1584.17	0.230914	0.0590922	3.9077	9.31797e-05	0.000650158	RFC2	protein_coding
ENSG00000049618.24	3870.16	-0.0276113	0.0525909	-0.52502	0.599569	0.709971	ARID1B	protein_coding
ENSG00000049656.14	13620.8	-0.127486	0.0671322	-1.89903	0.0575604	0.12504	CLPTM1L	protein_coding
ENSG00000049759.19	5496.76	-0.487332	0.0778652	-6.25866	3.88292e-10	1.22019e-08	NEDD4L	protein_coding
ENSG00000049768.16	254.699	0.0482928	0.0869424	0.555457	0.578582	0.692736	FOXP3	protein_coding
ENSG00000049769.14	204.31	0.255771	0.0782372	3.26918	0.00107859	0.00516712	PPP1R3F	protein_coding
ENSG00000049860.14	6478.36	-0.0599106	0.0522463	-1.14669	0.251508	0.380265	HEXB	protein_coding
ENSG00000049883.15	459.615	-0.0768979	0.044474	-1.72906	0.0837992	0.166666	PTCD2	protein_coding
ENSG00000050030.16	136.633	-0.829727	0.160781	-5.16061	2.46152e-07	3.81074e-06	NEXMIF	protein_coding
ENSG00000050130.18	1966.18	0.00175985	0.0384503	0.0457693	0.963494	0.977445	JKAMP	protein_coding
ENSG00000050165.18	3790.38	0.316517	0.0891093	3.55201	0.000382306	0.00215625	DKK3	protein_coding
ENSG00000050327.15	916.868	0.0932026	0.0560571	1.66264	0.0963848	0.185184	ARHGEF5	protein_coding
ENSG00000050344.9	1391.44	0.0570393	0.0912672	0.624971	0.53199	0.652841	NFE2L3	protein_coding
ENSG00000050393.11	2160.75	-0.1089	0.0440551	-2.47189	0.0134399	0.0401071	MCUR1	protein_coding
ENSG00000050405.13	4660.45	0.146386	0.0618353	2.36735	0.0179158	0.0501672	LIMA1	protein_coding
ENSG00000050426.16	2506.38	-0.216184	0.0485058	-4.45688	8.31614e-06	8.22802e-05	LETMD1	protein_coding
ENSG00000050438.17	447.385	-0.193165	0.124441	-1.55226	0.120601	0.219597	SLC4A8	protein_coding
ENSG00000050555.19	830.829	-0.114853	0.106513	-1.0783	0.280898	0.412463	LAMC3	protein_coding
ENSG00000050628.20	140.613	-0.730087	0.144077	-5.06733	4.03435e-07	5.89869e-06	PTGER3	protein_coding
ENSG00000050730.16	201.199	0.176772	0.144176	1.22608	0.220168	0.344908	TNIP3	protein_coding
ENSG00000050748.18	2763.61	-0.157233	0.0482656	-3.25767	0.00112333	0.00534126	MAPK9	protein_coding
ENSG00000050767.17	96.0448	0.185688	0.116915	1.58823	0.112234	0.208113	COL23A1	protein_coding
ENSG00000050820.17	3726.53	0.375497	0.0628078	5.97851	2.25193e-09	5.86797e-08	BCAR1	protein_coding
ENSG00000051009.11	1767.99	-0.114676	0.043453	-2.63909	0.00831299	0.0273604	FAM160A2	protein_coding
ENSG00000051108.15	7888.7	-0.137505	0.0556819	-2.46947	0.0135314	0.0403137	HERPUD1	protein_coding
ENSG00000051128.19	487.735	0.454186	0.0714038	6.36081	2.0069e-10	6.69109e-09	HOMER3	protein_coding
ENSG00000051180.17	337.424	0.637042	0.0861394	7.39548	1.40894e-13	8.63599e-12	RAD51	protein_coding
ENSG00000051341.14	323.324	0.407104	0.106478	3.82336	0.000131643	0.000873108	POLQ	protein_coding
ENSG00000051382.9	2283.2	0.0748251	0.0548701	1.36368	0.172669	0.287909	PIK3CB	protein_coding
ENSG00000051523.11	7591.71	-0.0329685	0.0847503	-0.389007	0.697271	0.78639	CYBA	protein_coding
ENSG00000051596.10	425.987	0.187278	0.0640121	2.92566	0.00343726	0.0133634	THOC3	protein_coding
ENSG00000051620.11	2894.6	0.0840929	0.0574319	1.46422	0.143134	0.250165	HEBP2	protein_coding
ENSG00000051825.15	789.209	0.0609956	0.0672566	0.906909	0.364455	0.499149	MPHOSPH9	protein_coding
ENSG00000052126.14	2186.39	0.069363	0.0690375	1.00471	0.315034	0.448942	PLEKHA5	protein_coding
ENSG00000052344.16	8370.2	-0.118289	0.0856505	-1.38107	0.167259	0.280823	PRSS8	protein_coding
ENSG00000052723.12	1777.31	0.0788529	0.0464275	1.69841	0.0894302	0.174861	SIKE1	protein_coding
ENSG00000052749.14	2405.46	0.224192	0.0567769	3.94864	7.85949e-05	0.000564	RRP12	protein_coding
ENSG00000052795.13	3672.68	-0.441832	0.0824868	-5.35639	8.49e-08	1.48589e-06	FNIP2	protein_coding
ENSG00000052802.13	3845.09	-0.0229991	0.0690392	-0.333131	0.739035	0.817679	MSMO1	protein_coding
ENSG00000052841.15	3969.97	-0.21975	0.0394926	-5.56433	2.63166e-08	5.29216e-07	TTC17	protein_coding
ENSG00000052850.8	10.0845	0.253462	0.200158	1.2663	0.205404	0.327764	ALX4	protein_coding
ENSG00000053108.17	938.176	-0.350313	0.186277	-1.8806	0.0600258	0.129081	FSTL4	protein_coding
ENSG00000053254.16	2490.54	-0.0349714	0.0609163	-0.574089	0.565907	0.681533	FOXN3	protein_coding
ENSG00000053328.8	26.586	-0.188887	0.108304	-1.74405	0.0811505	0.162595	METTL24	protein_coding
ENSG00000053371.12	1965.37	-0.0398718	0.0506513	-0.787183	0.431175	0.563284	AKR7A2	protein_coding
ENSG00000053372.5	2218.36	0.172996	0.0564933	3.06223	0.00219693	0.00925107	MRTO4	protein_coding
ENSG00000053438.11	39.8912	-0.0450282	0.100077	-0.449937	0.652756	0.752642	NNAT	protein_coding
ENSG00000053501.13	799.835	-0.0568695	0.0559156	-1.01706	0.309125	0.442713	USE1	protein_coding
ENSG00000053524.12	84.0197	0.1161	0.0985316	1.1783	0.238675	0.366107	MCF2L2	protein_coding
ENSG00000053702.15	141.629	-0.196816	0.060561	-3.24988	0.00115452	0.00546	NRIP2	protein_coding
ENSG00000053747.17	5007.72	0.556749	0.148303	3.75413	0.000173946	0.00110428	LAMA3	protein_coding
ENSG00000053770.12	1775.64	-0.0844923	0.0386299	-2.18722	0.0287262	0.0729485	AP5M1	protein_coding
ENSG00000053900.11	1389.07	-0.0652762	0.0412324	-1.58313	0.113392	0.209716	ANAPC4	protein_coding
ENSG00000053918.18	1781.32	-0.648114	0.113197	-5.72554	1.03104e-08	2.28625e-07	KCNQ1	protein_coding
ENSG00000054116.12	2917.41	-0.0346506	0.0436601	-0.793645	0.427402	0.560006	TRAPPC3	protein_coding
ENSG00000054118.15	7270.55	0.00602465	0.0307683	0.195807	0.844761	0.895243	THRAP3	protein_coding
ENSG00000054148.18	2919.18	-0.157923	0.0747007	-2.11408	0.0345088	0.083996	PHPT1	protein_coding
ENSG00000054179.12	209.229	0.0923184	0.140918	0.655123	0.512388	0.636202	ENTPD2	protein_coding
ENSG00000054219.11	719.064	-0.000198164	0.0820534	-0.00241506	0.998073	0.998856	LY75	protein_coding
ENSG00000054267.22	2806.29	-0.102384	0.0426301	-2.40169	0.0163194	0.0466439	ARID4B	protein_coding
ENSG00000054277.14	375.281	0.554429	0.119997	4.62036	3.83083e-06	4.23393e-05	OPN3	protein_coding
ENSG00000054282.16	1333.9	-0.199736	0.0449964	-4.43894	9.04034e-06	8.8489e-05	SDCCAG8	protein_coding
ENSG00000054356.14	119.465	2.03708	0.185921	10.9567	6.17125e-28	2.88739e-25	PTPRN	protein_coding
ENSG00000054392.13	646.233	-0.313998	0.0724183	-4.33589	1.45169e-05	0.000132343	HHAT	protein_coding
ENSG00000054523.18	3512.05	0.0651379	0.0511782	1.27277	0.2031	0.325087	KIF1B	protein_coding
ENSG00000054598.9	655.638	0.253369	0.1107	2.2888	0.022091	0.0593637	FOXC1	protein_coding
ENSG00000054611.14	1868.87	-0.0381638	0.0415833	-0.917769	0.35874	0.493564	TBC1D22A	protein_coding
ENSG00000054654.19	6936.09	-0.289832	0.0745367	-3.88845	0.000100886	0.000695972	SYNE2	protein_coding
ENSG00000054690.14	393.532	0.521251	0.128862	4.04504	5.23132e-05	0.0003986	PLEKHH1	protein_coding
ENSG00000054793.14	5036.97	-0.200789	0.0658318	-3.05003	0.00228822	0.00955946	ATP9A	protein_coding
ENSG00000054796.13	0.0999456	0.0754415	0.734114	0.102765	0.918149		SPO11	protein_coding
ENSG00000054803.4	36.2705	0.340365	0.148471	2.29248	0.0218781	0.0588781	CBLN4	protein_coding
ENSG00000054938.16	201.092	0.0448154	0.144854	0.309384	0.757029	0.830647	CHRDL2	protein_coding
ENSG00000054965.11	2857.34	0.0669742	0.0488536	1.37092	0.170401	0.284987	FAM168A	protein_coding
ENSG00000054967.13	393.62	0.164972	0.0662414	2.49047	0.0127574	0.0384897	RELT	protein_coding
ENSG00000054983.17	2028.88	-0.129949	0.0559508	-2.32256	0.0202026	0.0552518	GALC	protein_coding
ENSG00000055044.11	2376.19	0.10944	0.0408538	2.67882	0.0073882	0.024852	NOP58	protein_coding
ENSG00000055070.17	4698.74	0.146804	0.0409219	3.58743	0.000333949	0.00192449	SZRD1	protein_coding
ENSG00000055118.16	546.791	-0.195566	0.16171	-1.20936	0.226524	0.352416	KCNH2	protein_coding
ENSG00000055130.17	3333.36	0.0457922	0.0322862	1.41832	0.156096	0.267046	CUL1	protein_coding
ENSG00000055147.19	1003.56	-0.113442	0.0409756	-2.76853	0.0056309	0.0199623	FAM114A2	protein_coding
ENSG00000055163.20	2151.6	-0.487262	0.0805487	-6.04929	1.45484e-09	3.96773e-08	CYFIP2	protein_coding
ENSG00000055208.19	4125.93	0.0513331	0.0419251	1.2244	0.220801	0.345704	TAB2	protein_coding
ENSG00000055211.14	1782.97	0.090246	0.0447867	2.01502	0.043903	0.101444	GINM1	protein_coding
ENSG00000055332.18	4223.72	0.0650726	0.0510027	1.27586	0.202004	0.323822	EIF2AK2	protein_coding
ENSG00000055483.19	2862.51	0.0419131	0.040099	1.04524	0.295912	0.428788	USP36	protein_coding
ENSG00000055609.19	4909.19	-0.14187	0.0646206	-2.19543	0.0281326	0.0718354	KMT2C	protein_coding
ENSG00000055732.13	273.215	-0.136712	0.137388	-0.995076	0.319699	0.453487	MCOLN3	protein_coding
ENSG00000055813.6	40.4253	-0.37707	0.117202	-3.21726	0.00129422	0.0059987	CCDC85A	protein_coding
ENSG00000055917.16	7001.36	-0.101994	0.0310156	-3.28849	0.00100728	0.0048911	PUM2	protein_coding
ENSG00000055950.16	2054.68	-0.0927565	0.0568578	-1.63138	0.102811	0.194609	MRPL43	protein_coding
ENSG00000055955.17	14.5024	-0.177882	0.126151	-1.41007	0.158518	0.270157	ITIH4	protein_coding
ENSG00000055957.11	7.36454	-0.0175709	0.140197	-0.125329	0.900263	0.93469	ITIH1	protein_coding
ENSG00000056050.7	746.361	-0.0145135	0.0476135	-0.30482	0.760504	0.833245	HPF1	protein_coding
ENSG00000056097.16	4536.53	0.0766748	0.0356393	2.15141	0.0314436	0.0781157	ZFR	protein_coding
ENSG00000056277.16	353.256	-0.0399759	0.0534802	-0.74749	0.454768	0.585271	ZNF280C	protein_coding
ENSG00000056291.17	29.8495	-0.307858	0.262214	-1.17407	0.240366	0.367897	NPFFR2	protein_coding
ENSG00000056487.16	9.98319	0.329307	0.183884	1.79084	0.0733187	0.15045	PHF21B	protein_coding
ENSG00000056558.11	1010.44	0.0433531	0.0744927	0.581977	0.560582	0.676967	TRAF1	protein_coding
ENSG00000056586.16	2477.92	0.0596103	0.0519026	1.1485	0.250761	0.379312	RC3H2	protein_coding
ENSG00000056736.10	454.916	-0.27007	0.0942705	-2.86484	0.00417216	0.0156491	IL17RB	protein_coding
ENSG00000056972.20	1113	0.00949578	0.0486005	0.195384	0.845092	0.89542	TRAF3IP2	protein_coding
ENSG00000056998.20	619.514	-0.166366	0.0998137	-1.66676	0.0955613	0.183945	GYG2	protein_coding
ENSG00000057019.16	6808.72	0.799628	0.115575	6.91868	4.55873e-12	2.10718e-10	DCBLD2	protein_coding
ENSG00000057149.16	188.626	1.47084	0.284937	5.16199	2.44337e-07	3.78682e-06	SERPINB3	protein_coding
ENSG00000057252.13	4865.07	-0.122567	0.0493467	-2.48379	0.0129993	0.0390655	SOAT1	protein_coding
ENSG00000057294.15	990.548	0.773766	0.145173	5.32994	9.82426e-08	1.68784e-06	PKP2	protein_coding
ENSG00000057468.7	8.78424	-0.0490923	0.132349	-0.37093	0.71069	0.796594	MSH4	protein_coding
ENSG00000057593.14	54.717	0.0783865	0.20536	0.381702	0.702682	0.790459	F7	protein_coding
ENSG00000057608.17	12855.5	0.0794281	0.0453094	1.75302	0.0795993	0.160296	GDI2	protein_coding
ENSG00000057657.17	1536.63	0.292851	0.0776745	3.77024	0.00016309	0.00104593	PRDM1	protein_coding
ENSG00000057663.16	1851.15	0.0583573	0.0467931	1.24714	0.212348	0.33598	ATG5	protein_coding
ENSG00000057704.13	691.576	0.462322	0.0793357	5.82741	5.62937e-09	1.33397e-07	TMCC3	protein_coding
ENSG00000057757.10	2088.78	-0.0723631	0.0372471	-1.94278	0.0520421	0.115674	PITHD1	protein_coding
ENSG00000057935.14	2158.36	0.0553122	0.045942	1.20396	0.228606	0.354858	MTA3	protein_coding
ENSG00000058056.9	1536.31	-0.221214	0.067665	-3.26925	0.00107834	0.00516702	USP13	protein_coding
ENSG00000058063.16	3046.27	0.0785586	0.0609885	1.28809	0.197715	0.318488	ATP11B	protein_coding
ENSG00000058085.15	15563.8	1.5592	0.123581	12.6169	1.705e-36	2.17563e-33	LAMC2	protein_coding
ENSG00000058091.17	1075.88	0.310097	0.0823208	3.76694	0.000165262	0.00105809	CDK14	protein_coding
ENSG00000058262.10	20916.2	0.112514	0.042198	2.66633	0.00766841	0.0256094	SEC61A1	protein_coding
ENSG00000058272.19	3058.24	0.150819	0.0479954	3.14236	0.0016759	0.00742458	PPP1R12A	protein_coding
ENSG00000058335.16	698.53	-1.09723	0.151437	-7.24543	4.31056e-13	2.43969e-11	RASGRF1	protein_coding
ENSG00000058404.20	103.276	0.105261	0.185687	0.566872	0.570801	0.685877	CAMK2B	protein_coding
ENSG00000058453.17	1199.78	-0.0492089	0.0736688	-0.667975	0.50415	0.629261	CROCC	protein_coding
ENSG00000058600.16	1691.56	0.0539499	0.0405208	1.33141	0.183053	0.30082	POLR3E	protein_coding
ENSG00000058668.15	9082.83	0.0230737	0.0721309	0.319886	0.749055	0.825055	ATP2B4	protein_coding
ENSG00000058673.17	12.6398	-0.204799	0.139097	-1.47235	0.140928	0.247356	ZC3H11A	protein_coding
ENSG00000058729.11	926.081	-0.0793536	0.0380814	-2.08379	0.0371794	0.0890652	RIOK2	protein_coding
ENSG00000058799.15	1969.13	0.0421952	0.0428492	0.984736	0.324754	0.458553	YIPF1	protein_coding
ENSG00000058804.12	1766.09	0.245693	0.0608592	4.03708	5.41206e-05	0.000409886	NDC1	protein_coding
ENSG00000058866.15	242.383	0.0762024	0.0993547	0.766973	0.443098	0.574246	DGKG	protein_coding
ENSG00000059122.17	1544.58	0.00952443	0.0531768	0.179109	0.857852	0.904643	FLYWCH1	protein_coding
ENSG00000059145.19	692.262	-0.0507234	0.0594375	-0.85339	0.393443	0.527427	UNKL	protein_coding
ENSG00000059377.18	1441.38	-0.103178	0.076193	-1.35416	0.175685	0.291534	TBXAS1	protein_coding
ENSG00000059378.13	2817.2	0.171364	0.0533305	3.21324	0.00131245	0.00606984	PARP12	protein_coding
ENSG00000059573.9	5391.14	0.100336	0.0515628	1.9459	0.0516666	0.115076	ALDH18A1	protein_coding
ENSG00000059588.10	2415.43	-0.147516	0.0637015	-2.31574	0.0205723	0.0560405	TARBP1	protein_coding
ENSG00000059691.12	829.766	-0.140373	0.0488674	-2.87252	0.00407211	0.0153457	GATB	protein_coding
ENSG00000059728.11	1617.47	0.531245	0.0790381	6.72138	1.80013e-11	7.38809e-10	MXD1	protein_coding
ENSG00000059758.8	1636.55	0.148202	0.0456441	3.2469	0.00116669	0.00550462	CDK17	protein_coding
ENSG00000059769.20	473.963	0.0392727	0.042423	0.92574	0.354581	0.489222	DNAJC25	protein_coding
ENSG00000059804.16	3205.9	0.920615	0.0992799	9.27293	1.81106e-20	3.27649e-18	SLC2A3	protein_coding
ENSG00000059915.17	202.175	0.149528	0.0875587	1.70775	0.0876828	0.172188	PSD	protein_coding
ENSG00000060069.17	1226.29	0.0382324	0.0450014	0.849583	0.395557	0.529333	CTDP1	protein_coding
ENSG00000060138.13	7985.67	0.177592	0.0562933	3.15476	0.00160628	0.00717448	YBX3	protein_coding
ENSG00000060140.9	492.946	0.225037	0.102653	2.19221	0.0283646	0.0722438	STYK1	protein_coding
ENSG00000060237.18	13349.8	-0.118801	0.0639065	-1.85899	0.0630291	0.133869	WNK1	protein_coding
ENSG00000060303.5	1.09793	-0.178277	0.185252	-0.962346	0.335876	0.469911	RPS17P5	processed_pseudogene
ENSG00000060339.14	3454.18	-0.024908	0.0350608	-0.710422	0.477442	0.606365	CCAR1	protein_coding
ENSG00000060491.16	2562.79	0.00530658	0.0552378	0.096068	0.923467	0.950516	OGFR	protein_coding
ENSG00000060558.4	1279.24	0.206491	0.075381	2.7393	0.00615696	0.0214108	GNA15	protein_coding
ENSG00000060566.14	5.42936	-0.354151	0.180671	-1.9602	0.0499723	0.112151	CREB3L3	protein_coding
ENSG00000060642.11	970.169	-0.175132	0.0475944	-3.67967	0.000233532	0.00142169	PIGV	protein_coding
ENSG00000060656.20	3999.04	0.017477	0.0971233	0.179947	0.857194	0.904221	PTPRU	protein_coding
ENSG00000060688.13	1892.98	0.1146	0.0431109	2.65825	0.00785467	0.0261196	SNRNP40	protein_coding
ENSG00000060709.15	148.533	-1.09721	0.225844	-4.85827	1.18418e-06	1.51193e-05	RIMBP2	protein_coding
ENSG00000060718.22	3580.26	2.15225	0.174804	12.3124	7.77081e-35	7.79098e-32	COL11A1	protein_coding
ENSG00000060749.16	1949.03	-0.00434874	0.0563346	-0.0771949	0.938468	0.960505	QSER1	protein_coding
ENSG00000060762.19	1448.59	-0.365093	0.0599548	-6.08947	1.13286e-09	3.18024e-08	MPC1	protein_coding
ENSG00000060971.19	1830.81	-0.235396	0.0516301	-4.55929	5.1328e-06	5.43878e-05	ACAA1	protein_coding
ENSG00000060982.15	4506.08	-0.0148172	0.124051	-0.119445	0.904923	0.937771	BCAT1	protein_coding
ENSG00000061273.18	4334.56	0.175079	0.0481697	3.63463	0.000278384	0.00164827	HDAC7	protein_coding
ENSG00000061337.15	523.44	0.553875	0.0795145	6.96571	3.26759e-12	1.54949e-10	LZTS1	protein_coding
ENSG00000061455.11	327.386	0.0832414	0.0949846	0.876367	0.38083	0.515292	PRDM6	protein_coding
ENSG00000061492.12	0.277635	-0.0319212	0.306374	-0.10419	0.917018		WNT8A	protein_coding
ENSG00000061656.10	776.459	0.380237	0.0906716	4.19357	2.74603e-05	0.000229066	SPAG4	protein_coding
ENSG00000061676.15	9873.4	0.0484028	0.0454799	1.06427	0.287207	0.419421	NCKAP1	protein_coding
ENSG00000061794.13	3499.48	0.152322	0.0684564	2.2251	0.0260749	0.0676475	MRPS35	protein_coding
ENSG00000061918.14	881.573	-0.0961489	0.0692895	-1.38764	0.165247	0.278569	GUCY1B1	protein_coding
ENSG00000061936.10	2014.94	0.0363317	0.0409745	0.886688	0.375247	0.509899	SFSWAP	protein_coding
ENSG00000061938.20	2506.64	0.0535231	0.0634254	0.843875	0.398739	0.532341	TNK2	protein_coding
ENSG00000061987.16	2379.96	-0.0528456	0.0559556	-0.94442	0.344955	0.479459	MON2	protein_coding
ENSG00000062038.14	5875.22	0.981097	0.127468	7.69683	1.39487e-14	1.02328e-12	CDH3	protein_coding
ENSG00000062096.15	2.01088	0.409415	0.154078	2.65719	0.0078795	0.0261773	ARSF	protein_coding
ENSG00000062194.16	4260.75	-0.0199242	0.0335093	-0.594587	0.55212	0.669967	GPBP1	protein_coding
ENSG00000062282.15	597.082	-0.0241209	0.0955462	-0.252453	0.800691	0.862795	DGAT2	protein_coding
ENSG00000062370.17	171.84	0.00377349	0.0553822	0.0681353	0.945678	0.965418	ZNF112	protein_coding
ENSG00000062485.19	7198.48	0.066962	0.044694	1.49823	0.134073	0.237978	CS	protein_coding
ENSG00000062524.16	514.234	0.0387302	0.144613	0.267819	0.788839	0.854572	LTK	protein_coding
ENSG00000062582.14	13.9489	0.360216	0.0967388	3.72359	0.000196406	0.00122398	MRPS24	protein_coding
ENSG00000062598.18	1985.53	-0.0623865	0.0372545	-1.6746	0.0940123	0.181611	ELMO2	protein_coding
ENSG00000062650.19	2966.55	0.0231569	0.0395148	0.586032	0.557854	0.674554	WAPL	protein_coding
ENSG00000062716.13	13817	0.0309001	0.0697342	0.443113	0.657684	0.756419	VMP1	protein_coding
ENSG00000062725.10	2298.67	-0.140882	0.0385706	-3.65257	0.00025963	0.00155493	APPBP2	protein_coding
ENSG00000062822.15	1261.34	0.224454	0.059215	3.79049	0.000150349	0.000976091	POLD1	protein_coding
ENSG00000063015.20	15.6138	-0.652821	0.181114	-3.60447	0.000312787	0.00182007	SEZ6	protein_coding
ENSG00000063046.18	13234.3	-0.0574545	0.0467655	-1.22857	0.219235	0.34375	EIF4B	protein_coding
ENSG00000063127.16	108.8	-0.104037	0.0930719	-1.11781	0.263647	0.393839	SLC6A16	protein_coding
ENSG00000063169.11	883.624	0.0665668	0.0619006	1.07538	0.282203	0.41385	BICRA	protein_coding
ENSG00000063176.16	602.721	0.00616403	0.0579961	0.106283	0.915358	0.944934	SPHK2	protein_coding
ENSG00000063177.13	28919.7	-0.00512883	0.0696931	-0.0735917	0.941335	0.962268	RPL18	protein_coding
ENSG00000063180.9	604.554	0.125585	0.0990409	1.26802	0.204792	0.327085	CA11	protein_coding
ENSG00000063241.8	2082.7	0.026726	0.0641813	0.416413	0.677108	0.770895	ISOC2	protein_coding
ENSG00000063244.13	6584.78	0.156488	0.0452359	3.45938	0.000541411	0.00289576	U2AF2	protein_coding
ENSG00000063245.15	6292.94	0.164705	0.0536686	3.06893	0.00214829	0.0090853	EPN1	protein_coding
ENSG00000063322.15	3375.01	-0.056923	0.0459189	-1.23964	0.215107	0.33897	MED29	protein_coding
ENSG00000063438.19	11.3771	0.332011	0.164086	2.0234	0.0430322	0.0999473	AHRR	protein_coding
ENSG00000063515.3	0.600129	0.927637	0.287751	3.22375	0.00126523	0.00588767	GSC2	protein_coding
ENSG00000063587.15	1458.49	0.0380638	0.0519996	0.732001	0.464168	0.594038	ZNF275	protein_coding
ENSG00000063601.17	2002.15	-0.069814	0.0389542	-1.79221	0.0731	0.150177	MTMR1	protein_coding
ENSG00000063660.9	3048.17	0.551719	0.0931001	5.92608	3.10243e-09	7.81258e-08	GPC1	protein_coding
ENSG00000063761.16	443.026	-0.245495	0.0520256	-4.71873	2.37321e-06	2.78833e-05	ADCK1	protein_coding
ENSG00000063854.13	1960.01	-0.267791	0.0547928	-4.88733	1.02214e-06	1.33131e-05	HAGH	protein_coding
ENSG00000063978.16	3236.87	0.19078	0.0325233	5.86593	4.46615e-09	1.08027e-07	RNF4	protein_coding
ENSG00000064012.22	2081.87	-0.0947274	0.0445996	-2.12395	0.0336743	0.0823933	CASP8	protein_coding
ENSG00000064042.18	7243.83	-0.302116	0.0825659	-3.65908	0.000253119	0.00152178	LIMCH1	protein_coding
ENSG00000064102.15	1249.71	0.236069	0.062227	3.79368	0.000148431	0.000966936	INTS13	protein_coding
ENSG00000064115.11	4489.76	-0.140362	0.0701361	-2.00128	0.0453623	0.104158	TM7SF3	protein_coding
ENSG00000064195.7	193.952	-0.313936	0.151671	-2.06986	0.0384659	0.0914551	DLX3	protein_coding
ENSG00000064199.7	199.311	-0.309997	0.0825373	-3.75584	0.000172758	0.00109785	SPA17	protein_coding
ENSG00000064201.16	86.8393	-0.281853	0.103402	-2.72579	0.00641471	0.0221522	TSPAN32	protein_coding
ENSG00000064205.10	505.417	0.441377	0.106726	4.13559	3.54049e-05	0.000285169	CCN5	protein_coding
ENSG00000064218.5	23.0111	0.310846	0.226406	1.37296	0.169765	0.284048	DMRT3	protein_coding
ENSG00000064225.12	458.865	-0.345868	0.0830111	-4.16653	3.0927e-05	0.000253268	ST3GAL6	protein_coding
ENSG00000064270.13	1395.4	-0.156044	0.107788	-1.44769	0.147703	0.256242	ATP2C2	protein_coding
ENSG00000064300.9	139.967	0.00400635	0.126535	0.0316618	0.974742	0.984491	NGFR	protein_coding
ENSG00000064309.14	425.083	-0.0745798	0.109473	-0.681259	0.495708	0.622336	CDON	protein_coding
ENSG00000064313.12	1829.13	0.0894015	0.0506154	1.76629	0.0773474	0.156799	TAF2	protein_coding
ENSG00000064393.16	5036.36	0.030865	0.0772101	0.399754	0.689338	0.780318	HIPK2	protein_coding
ENSG00000064419.13	3179.83	0.177017	0.0421662	4.19807	2.69205e-05	0.000225188	TNPO3	protein_coding
ENSG00000064489.23	1.77533	0.0222951	0.162707	0.137026	0.89101	0.928033	BORCS8-MEF2B	protein_coding
ENSG00000064490.14	1386.51	-0.0333142	0.0578012	-0.576358	0.564373	0.680171	RFXANK	protein_coding
ENSG00000064545.15	1305.34	0.029858	0.0600669	0.49708	0.619133	0.725607	TMEM161A	protein_coding
ENSG00000064547.14	924.936	0.0289879	0.057733	0.502102	0.615595	0.722709	LPAR2	protein_coding
ENSG00000064601.20	8677.14	0.147958	0.0596106	2.48207	0.0130622	0.0392204	CTSA	protein_coding
ENSG00000064607.17	2962.07	-0.0340207	0.0527831	-0.644538	0.519227	0.642081	SUGP2	protein_coding
ENSG00000064651.14	3868.25	-0.0398965	0.0993635	-0.40152	0.688037	0.779272	SLC12A2	protein_coding
ENSG00000064652.11	781.089	-0.0960218	0.0469436	-2.04547	0.0408082	0.0957626	SNX24	protein_coding
ENSG00000064655.19	818.548	0.131079	0.172129	0.761513	0.446351	0.577324	EYA2	protein_coding
ENSG00000064666.15	9267.47	0.246031	0.056773	4.3336	1.46689e-05	0.000133468	CNN2	protein_coding
ENSG00000064687.13	1844.55	-0.0797307	0.0790283	-1.00889	0.313029	0.446876	ABCA7	protein_coding
ENSG00000064692.20	224.124	-0.00888355	0.110764	-0.0802028	0.936076	0.95922	SNCAIP	protein_coding
ENSG00000064703.12	793.237	0.069144	0.0362008	1.91001	0.0561314	0.12264	DDX20	protein_coding
ENSG00000064726.10	2682.82	0.0671676	0.034539	1.94469	0.0518123	0.115334	BTBD1	protein_coding
ENSG00000064763.11	400.572	-0.165998	0.0964838	-1.72047	0.0853466	0.168781	FAR2	protein_coding
ENSG00000064787.13	1604.12	-0.502812	0.179066	-2.80797	0.00498553	0.0180877	BCAS1	protein_coding
ENSG00000064835.11	2.83221	-0.307183	0.131434	-2.33717	0.0194301	0.0535951	POU1F1	protein_coding
ENSG00000064886.14	892.615	-0.356704	0.1391	-2.56437	0.0103363	0.0326007	CHI3L2	protein_coding
ENSG00000064932.16	5757.12	0.215142	0.0659424	3.26256	0.00110409	0.00526405	SBNO2	protein_coding
ENSG00000064933.18	733.261	-0.032583	0.0423938	-0.76858	0.442143	0.573467	PMS1	protein_coding
ENSG00000064961.19	2615.48	0.160104	0.0524435	3.05289	0.00226647	0.0094832	HMG20B	protein_coding
ENSG00000064989.13	1610.77	-0.139242	0.0853801	-1.63084	0.102923	0.194795	CALCRL	protein_coding
ENSG00000064995.18	1158.71	0.106734	0.0440183	2.42476	0.0153186	0.0443944	TAF11	protein_coding
ENSG00000064999.15	2703.63	-0.0147404	0.048911	-0.301371	0.763131	0.83534	ANKS1A	protein_coding
ENSG00000065000.19	8298.38	0.0561659	0.0448472	1.25238	0.21043	0.333836	AP3D1	protein_coding
ENSG00000065029.15	1932.05	-0.187257	0.0476334	-3.93121	8.45187e-05	0.000599057	ZNF76	protein_coding
ENSG00000065054.14	5433.51	-0.0935799	0.0799545	-1.17041	0.241834	0.369359	SLC9A3R2	protein_coding
ENSG00000065057.9	1145.11	-0.144692	0.075305	-1.92142	0.0546791	0.120217	NTHL1	protein_coding
ENSG00000065060.17	1892.05	-0.0637238	0.0520588	-1.22407	0.220924	0.345858	UHRF1BP1	protein_coding
ENSG00000065135.12	4582.78	0.231297	0.039826	5.80769	6.33414e-09	1.48593e-07	GNAI3	protein_coding
ENSG00000065150.21	6638.5	0.0914199	0.0510327	1.7914	0.0732291	0.150326	IPO5	protein_coding
ENSG00000065154.12	6790.89	-0.185822	0.0823728	-2.25586	0.0240794	0.0634797	OAT	protein_coding
ENSG00000065183.16	1895.66	0.139097	0.0517316	2.68882	0.00717045	0.0242445	WDR3	protein_coding
ENSG00000065243.20	2919.44	0.0218592	0.0501281	0.436067	0.662788	0.76012	PKN2	protein_coding
ENSG00000065268.11	1365.21	0.132776	0.0649194	2.04524	0.0408316	0.0957977	WDR18	protein_coding
ENSG00000065308.5	2408.8	0.337942	0.0538907	6.27088	3.59025e-10	1.13842e-08	TRAM2	protein_coding
ENSG00000065320.9	769.415	0.2338	0.124721	1.87459	0.0608496	0.130358	NTN1	protein_coding
ENSG00000065325.13	23.9061	1.77955	0.19154	9.29071	1.5326e-20	2.84301e-18	GLP2R	protein_coding
ENSG00000065328.17	459.405	0.66341	0.109353	6.06667	1.30586e-09	3.60581e-08	MCM10	protein_coding
ENSG00000065357.20	1554.44	0.156525	0.0692103	2.26158	0.0237232	0.0627443	DGKA	protein_coding
ENSG00000065361.16	12600.5	-0.403456	0.0756629	-5.33229	9.69827e-08	1.66892e-06	ERBB3	protein_coding
ENSG00000065371.17	1.1173	-0.534843	0.255179	-2.09595	0.0360864	0.0869664	ROPN1	protein_coding
ENSG00000065413.20	1302.19	-0.441389	0.0825062	-5.34977	8.80658e-08	1.52733e-06	ANKRD44	protein_coding
ENSG00000065427.15	6702.17	0.095083	0.0439681	2.16255	0.0305761	0.0765338	KARS1	protein_coding
ENSG00000065457.10	1161.31	-0.022491	0.0434411	-0.517735	0.604643	0.714071	ADAT1	protein_coding
ENSG00000065485.20	1998.91	-0.0350795	0.0582367	-0.602361	0.546934	0.665636	PDIA5	protein_coding
ENSG00000065491.8	1128.36	0.0447067	0.0356741	1.2532	0.210134	0.333497	TBC1D22B	protein_coding
ENSG00000065518.8	3875.54	0.0197344	0.0581051	0.339633	0.734133	0.813944	NDUFB4	protein_coding
ENSG00000065526.12	4034.48	-0.0102586	0.0485231	-0.211417	0.832562	0.886739	SPEN	protein_coding
ENSG00000065534.19	4299.3	0.458363	0.0827683	5.53791	3.061e-08	6.04577e-07	MYLK	protein_coding
ENSG00000065548.18	3303.17	0.0722803	0.0418324	1.72785	0.0840143	0.166986	ZC3H15	protein_coding
ENSG00000065559.15	1549.82	0.03227	0.0381873	0.845046	0.398085	0.531671	MAP2K4	protein_coding
ENSG00000065600.13	615.648	0.234693	0.0605283	3.87741	0.000105575	0.000722639	PACC1	protein_coding
ENSG00000065609.14	18.3219	0.319486	0.205015	1.55835	0.11915	0.217565	SNAP91	protein_coding
ENSG00000065613.15	4968.25	0.0174882	0.0559435	0.312604	0.754582	0.828933	SLK	protein_coding
ENSG00000065615.14	1156.09	-0.0357715	0.0544952	-0.656416	0.511556	0.635512	CYB5R4	protein_coding
ENSG00000065618.21	3340.42	0.622115	0.193183	3.22034	0.0012804	0.00594374	COL17A1	protein_coding
ENSG00000065621.15	701.925	-0.112023	0.108723	-1.03035	0.302845	0.436167	GSTO2	protein_coding
ENSG00000065665.21	338.999	0.101076	0.0629299	1.60617	0.108236	0.202376	SEC61A2	protein_coding
ENSG00000065675.15	234.203	-0.312479	0.0953687	-3.27654	0.00105089	0.00506256	PRKCQ	protein_coding
ENSG00000065717.15	2171.87	0.0115507	0.0791681	0.145901	0.883999	0.923291	TLE2	protein_coding
ENSG00000065802.12	1160.59	0.120444	0.0397819	3.02762	0.0024649	0.01016	ASB1	protein_coding
ENSG00000065809.13	7991.99	-0.064131	0.0692982	-0.925435	0.35474	0.489377	FAM107B	protein_coding
ENSG00000065833.9	1900.28	-0.149719	0.103052	-1.45285	0.146266	0.254352	ME1	protein_coding
ENSG00000065882.16	2000.27	0.213154	0.0661182	3.22383	0.00126489	0.00588739	TBC1D1	protein_coding
ENSG00000065883.16	3121.43	0.0322627	0.043709	0.738123	0.46044	0.590401	CDK13	protein_coding
ENSG00000065911.13	3191.02	0.413884	0.079282	5.2204	1.78538e-07	2.87938e-06	MTHFD2	protein_coding
ENSG00000065923.10	1536.96	0.0849089	0.0745105	1.13956	0.254472	0.383561	SLC9A7	protein_coding
ENSG00000065970.9	1584.29	0.0681667	0.0439769	1.55006	0.121128	0.220251	FOXJ2	protein_coding
ENSG00000065978.19	16838.5	0.148437	0.0516058	2.87636	0.00402292	0.0151956	YBX1	protein_coding
ENSG00000065989.16	1834.14	0.0400614	0.062492	0.641064	0.521481	0.643828	PDE4A	protein_coding
ENSG00000066027.12	4473.16	-0.431901	0.0540949	-7.98415	1.41494e-15	1.257e-13	PPP2R5A	protein_coding
ENSG00000066032.18	10.2517	0.117642	0.221753	0.530508	0.59576	0.70705	CTNNA2	protein_coding
ENSG00000066044.15	3486.94	0.105111	0.0282869	3.71587	0.000202503	0.00125529	ELAVL1	protein_coding
ENSG00000066056.14	1223.79	0.147015	0.0777467	1.89094	0.0586321	0.126866	TIE1	protein_coding
ENSG00000066084.13	2750.43	0.131515	0.0533108	2.46695	0.0136271	0.0405474	DIP2B	protein_coding
ENSG00000066117.15	2930.2	0.0936061	0.0450702	2.0769	0.0378111	0.0902653	SMARCD1	protein_coding
ENSG00000066135.13	899.61	-0.0857151	0.0367891	-2.3299	0.0198113	0.0544005	KDM4A	protein_coding
ENSG00000066136.20	2322.77	-0.0803358	0.0404212	-1.98747	0.0468707	0.106732	NFYC	protein_coding
ENSG00000066185.13	170.973	-0.43932	0.0909685	-4.82937	1.36967e-06	1.72012e-05	ZMYND12	protein_coding
ENSG00000066230.12	62.6771	-0.407052	0.130319	-3.12351	0.00178709	0.007816	SLC9A3	protein_coding
ENSG00000066248.15	525.64	0.579967	0.134602	4.30874	1.64187e-05	0.000147038	NGEF	protein_coding
ENSG00000066279.18	1117.81	0.409198	0.109126	3.74976	0.000177002	0.0011203	ASPM	protein_coding
ENSG00000066294.15	1414.06	-0.276035	0.095785	-2.88182	0.0039539	0.0149802	CD84	protein_coding
ENSG00000066322.15	4883.29	-0.00607108	0.0494065	-0.12288	0.902202	0.935862	ELOVL1	protein_coding
ENSG00000066336.12	1931.85	-0.152165	0.0890083	-1.70956	0.0873465	0.171712	SPI1	protein_coding
ENSG00000066379.15	520.85	0.00550757	0.0544903	0.101074	0.919491	0.947853	POLR1H	protein_coding
ENSG00000066382.16	39.6832	0.494278	0.119566	4.13392	3.5663e-05	0.000287029	MPPED2	protein_coding
ENSG00000066405.13	3920.16	-1.30875	0.223551	-5.85436	4.78848e-09	1.14959e-07	CLDN18	protein_coding
ENSG00000066422.5	1426.75	2.74568e-05	0.0371098	0.000739881	0.99941	0.999645	ZBTB11	protein_coding
ENSG00000066427.24	978.59	-0.130844	0.0463194	-2.82483	0.00473059	0.0173328	ATXN3	protein_coding
ENSG00000066455.13	3451.95	0.067307	0.0408996	1.64566	0.0998335	0.190273	GOLGA5	protein_coding
ENSG00000066468.23	1222.63	-0.548955	0.11187	-4.9071	9.24346e-07	1.22094e-05	FGFR2	protein_coding
ENSG00000066557.6	872.759	0.136077	0.0496163	2.74259	0.00609572	0.0212435	LRRC40	protein_coding
ENSG00000066583.12	1181.12	-0.232196	0.0477837	-4.85932	1.17792e-06	1.50534e-05	ISOC1	protein_coding
ENSG00000066629.18	585.561	0.168625	0.0824786	2.04447	0.0409068	0.0959208	EML1	protein_coding
ENSG00000066651.20	565.267	0.0692605	0.0487193	1.42162	0.155136	0.265781	TRMT11	protein_coding
ENSG00000066654.14	2810.53	-0.149726	0.0363129	-4.12322	3.73617e-05	0.000299042	THUMPD1	protein_coding
ENSG00000066697.15	846.014	0.336932	0.0513991	6.5552	5.55673e-11	2.07069e-09	MSANTD3	protein_coding
ENSG00000066735.14	217.886	0.42005	0.125122	3.35713	0.000787547	0.00397826	KIF26A	protein_coding
ENSG00000066739.12	1746.07	-0.140541	0.0523578	-2.68424	0.00726953	0.0245177	ATG2B	protein_coding
ENSG00000066777.9	4634.33	-0.154995	0.0573334	-2.7034	0.00686348	0.0234149	ARFGEF1	protein_coding
ENSG00000066813.14	1.61912	-0.651708	0.244246	-2.66824	0.00762503	0.0254928	ACSM2B	protein_coding
ENSG00000066827.16	672.421	-0.187415	0.0683711	-2.74114	0.00612264	0.0213108	ZFAT	protein_coding
ENSG00000066855.16	1894.01	0.111787	0.0706261	1.58281	0.113466	0.20983	MTFR1	protein_coding
ENSG00000066923.17	267.844	0.0871809	0.120725	0.722146	0.470205	0.599923	STAG3	protein_coding
ENSG00000066926.12	1541.98	-0.166719	0.0638465	-2.61125	0.00902111	0.0292275	FECH	protein_coding
ENSG00000066933.16	1672.68	-0.311644	0.0667419	-4.66939	3.02096e-06	3.44181e-05	MYO9A	protein_coding
ENSG00000067048.17	982.667	-0.0801914	0.305671	-0.262346	0.793055	0.857595	DDX3Y	protein_coding
ENSG00000067057.18	6797.62	0.698702	0.0936459	7.46112	8.57933e-14	5.47374e-12	PFKP	protein_coding
ENSG00000067064.11	2810.66	-0.1896	0.0667882	-2.83883	0.00452795	0.0167443	IDI1	protein_coding
ENSG00000067066.17	4368.1	-0.0114485	0.0453941	-0.252203	0.800885	0.862893	SP100	protein_coding
ENSG00000067082.15	8312.45	0.189374	0.0673204	2.81302	0.00490782	0.0178512	KLF6	protein_coding
ENSG00000067113.17	1041.72	-0.176956	0.0745101	-2.37493	0.0175521	0.0493294	PLPP1	protein_coding
ENSG00000067141.17	2808.68	-0.0864252	0.0820202	-1.05371	0.292018	0.424459	NEO1	protein_coding
ENSG00000067167.8	24024.4	-0.099058	0.0701091	-1.41291	0.157682	0.269059	TRAM1	protein_coding
ENSG00000067177.15	1230.76	0.139625	0.0635012	2.19878	0.0278935	0.0713329	PHKA1	protein_coding
ENSG00000067182.8	8237.85	0.17467	0.0577854	3.02275	0.00250493	0.0102958	TNFRSF1A	protein_coding
ENSG00000067191.16	827.534	-0.555293	0.0959933	-5.78471	7.26388e-09	1.67787e-07	CACNB1	protein_coding
ENSG00000067208.14	1257.8	-0.0408004	0.0558488	-0.73055	0.465054	0.594813	EVI5	protein_coding
ENSG00000067221.14	821.779	0.00446431	0.0627229	0.0711751	0.943258	0.963602	STOML1	protein_coding
ENSG00000067225.18	64315.4	0.368392	0.0598336	6.15695	7.41603e-10	2.15664e-08	PKM	protein_coding
ENSG00000067248.10	1994.35	-0.0434218	0.0477307	-0.909725	0.362967	0.497775	DHX29	protein_coding
ENSG00000067334.14	3210.8	0.188258	0.0452005	4.16496	3.11411e-05	0.000254724	DNTTIP2	protein_coding
ENSG00000067365.15	588.548	0.0493304	0.0422993	1.16622	0.243524	0.371137	METTL22	protein_coding
ENSG00000067369.14	1947.6	0.0365992	0.0537775	0.680566	0.496146	0.622793	TP53BP1	protein_coding
ENSG00000067445.21	298.927	0.557599	0.101211	5.50928	3.60311e-08	6.99832e-07	TRO	protein_coding
ENSG00000067533.6	1311.39	0.045198	0.0456091	0.990988	0.321692	0.455535	RRP15	protein_coding
ENSG00000067560.13	25619.8	0.0113083	0.0387033	0.29218	0.770149	0.84088	RHOA	protein_coding
ENSG00000067596.12	3125.95	0.0328531	0.0348853	0.941748	0.346322	0.480846	DHX8	protein_coding
ENSG00000067601.8	76.7157	-0.103666	0.0502227	-2.06413	0.0390056	0.0924349	PMS2P4	transcribed_unprocessed_pseudogene
ENSG00000067606.17	1448.44	-0.399186	0.0834848	-4.78154	1.73955e-06	2.12013e-05	PRKCZ	protein_coding
ENSG00000067646.12	267.384	-0.159063	0.340329	-0.467379	0.640229	0.742203	ZFY	protein_coding
ENSG00000067704.10	7426.84	-0.0464457	0.0468925	-0.990472	0.321944	0.455811	IARS2	protein_coding
ENSG00000067715.14	490.269	0.413215	0.160443	2.57546	0.0100106	0.0318164	SYT1	protein_coding
ENSG00000067798.16	243.676	0.863338	0.119455	7.22731	4.92645e-13	2.7404e-11	NAV3	protein_coding
ENSG00000067829.19	2640.9	-0.0385115	0.0515645	-0.746859	0.455148	0.585587	IDH3G	protein_coding
ENSG00000067836.13	536.934	-0.378247	0.0604006	-6.26231	3.79321e-10	1.19736e-08	ROGDI	protein_coding
ENSG00000067840.12	178.172	0.303912	0.127568	2.38236	0.0172021	0.0485497	PDZD4	protein_coding
ENSG00000067842.17	3.918	-0.0309187	0.183511	-0.168484	0.866203	0.910326	ATP2B3	protein_coding
ENSG00000067900.8	3154.69	-0.0301844	0.0512298	-0.589198	0.555729	0.672931	ROCK1	protein_coding
ENSG00000067955.15	2979.9	0.0633214	0.0374793	1.6895	0.0911232	0.177406	CBFB	protein_coding
ENSG00000067992.16	1685.5	-0.155308	0.0677541	-2.29223	0.0218924	0.0589089	PDK3	protein_coding
ENSG00000068001.14	2851.91	0.0404227	0.0556913	0.725834	0.46794	0.597631	HYAL2	protein_coding
ENSG00000068024.17	877.93	0.0681499	0.0569137	1.19743	0.231141	0.357848	HDAC4	protein_coding
ENSG00000068028.17	1230.43	0.0116322	0.043528	0.267234	0.789289	0.854877	RASSF1	protein_coding
ENSG00000068078.20	1844.34	-0.236256	0.146189	-1.6161	0.106074	0.199397	FGFR3	protein_coding
ENSG00000068079.8	2278.94	0.160464	0.0794535	2.0196	0.0434253	0.100677	IFI35	protein_coding
ENSG00000068097.15	1154.42	-0.00985066	0.0411263	-0.239522	0.810701	0.870529	HEATR6	protein_coding
ENSG00000068120.15	4165.87	0.0716081	0.0491237	1.45771	0.144921	0.252491	COASY	protein_coding
ENSG00000068137.15	1436.15	-0.0481403	0.0613874	-0.784206	0.432919	0.56495	PLEKHH3	protein_coding
ENSG00000068305.17	2134.93	-0.0687789	0.0422888	-1.62641	0.103863	0.19623	MEF2A	protein_coding
ENSG00000068308.14	3576.7	-0.0537753	0.0421622	-1.27544	0.202154	0.323953	OTUD5	protein_coding
ENSG00000068323.17	3445.61	0.0293632	0.0450235	0.652174	0.514289	0.637979	TFE3	protein_coding
ENSG00000068354.16	926.815	0.0419474	0.0441034	0.951115	0.341546	0.475852	TBC1D25	protein_coding
ENSG00000068366.20	4845.65	0.153571	0.0776571	1.97755	0.0479795	0.1086	ACSL4	protein_coding
ENSG00000068383.19	944.525	0.0109394	0.0451439	0.242323	0.80853	0.869016	INPP5A	protein_coding
ENSG00000068394.11	1187.55	-0.0115035	0.0500706	-0.229746	0.818289	0.876175	GPKOW	protein_coding
ENSG00000068400.13	2961.94	-0.0636929	0.0514676	-1.23753	0.215889	0.33981	GRIPAP1	protein_coding
ENSG00000068438.15	2122.87	0.248354	0.0467225	5.31552	1.06351e-07	1.80943e-06	FTSJ1	protein_coding
ENSG00000068489.13	1039.62	0.566363	0.0964312	5.87323	4.27374e-09	1.03965e-07	PRR11	protein_coding
ENSG00000068615.19	175.039	-0.162059	0.139987	-1.15767	0.246997	0.375101	REEP1	protein_coding
ENSG00000068650.18	16050.9	-0.515387	0.0919243	-5.60665	2.06284e-08	4.25597e-07	ATP11A	protein_coding
ENSG00000068654.16	2965.13	0.106021	0.0476541	2.2248	0.0260944	0.0676832	POLR1A	protein_coding
ENSG00000068697.7	15998.9	0.0675059	0.0457179	1.47658	0.139789	0.245881	LAPTM4A	protein_coding
ENSG00000068724.17	2979	0.121569	0.0495883	2.45157	0.0142234	0.0419163	TTC7A	protein_coding
ENSG00000068745.15	2780.76	-0.0994362	0.0399278	-2.4904	0.0127598	0.0384943	IP6K2	protein_coding
ENSG00000068781.21	1.64179	0.062614	0.185593	0.337372	0.735836	0.815189	STON1-GTF2A1L	protein_coding
ENSG00000068784.13	899.048	-0.0648956	0.0376567	-1.72335	0.0848257	0.168011	SRBD1	protein_coding
ENSG00000068796.19	1972.69	0.0634757	0.0517041	1.22767	0.21957	0.344148	KIF2A	protein_coding
ENSG00000068831.19	349.596	-0.209544	0.097558	-2.14789	0.0317227	0.0786698	RASGRP2	protein_coding
ENSG00000068878.15	4656.88	0.0613075	0.0443238	1.38317	0.166612	0.280086	PSME4	protein_coding
ENSG00000068885.15	796.006	-0.342567	0.0639608	-5.35589	8.51344e-08	1.48814e-06	IFT80	protein_coding
ENSG00000068903.20	2349.06	-0.16483	0.0515294	-3.19876	0.00138022	0.00633181	SIRT2	protein_coding
ENSG00000068912.14	5809.91	-0.142142	0.0507353	-2.80164	0.00508441	0.0183786	ERLEC1	protein_coding
ENSG00000068971.14	981.732	0.244925	0.052193	4.69267	2.69664e-06	3.12129e-05	PPP2R5B	protein_coding
ENSG00000068976.14	59.3335	-0.337271	0.0990848	-3.40386	0.000664397	0.00345141	PYGM	protein_coding
ENSG00000068985.5	8.99676	0.0622882	0.479085	0.130015	0.896555	0.931874	PAGE1	protein_coding
ENSG00000069011.16	778.451	0.357509	0.16498	2.16699	0.0302356	0.0758981	PITX1	protein_coding
ENSG00000069018.19	1.17507	-0.450626	0.301272	-1.49574	0.134721	0.238831	TRPC7	protein_coding
ENSG00000069020.18	2537.26	-0.265516	0.0762931	-3.48022	0.000501007	0.00271447	MAST4	protein_coding
ENSG00000069122.19	11746.4	-0.648653	0.116498	-5.56793	2.57776e-08	5.19861e-07	ADGRF5	protein_coding
ENSG00000069188.17	395.974	-0.518425	0.136687	-3.79279	0.000148962	0.000969345	SDK2	protein_coding
ENSG00000069206.15	0.966412	-0.897501	0.382181	-2.34837	0.018856	0.0523338	ADAM7	protein_coding
ENSG00000069248.12	2692.97	-0.0676507	0.0386083	-1.75223	0.0797341	0.160478	NUP133	protein_coding
ENSG00000069275.13	16683.3	0.00184797	0.0464588	0.0397765	0.968271	0.980614	NUCKS1	protein_coding
ENSG00000069329.18	6993.42	-0.0159763	0.0386374	-0.413492	0.679246	0.772369	VPS35	protein_coding
ENSG00000069345.12	3668.12	0.000191967	0.0397171	0.00483337	0.996144	0.997832	DNAJA2	protein_coding
ENSG00000069399.15	3898.29	0.256001	0.078154	3.2756	0.00105438	0.005073	BCL3	protein_coding
ENSG00000069424.15	1750.12	-0.215066	0.070851	-3.03546	0.00240167	0.00994119	KCNAB2	protein_coding
ENSG00000069431.11	786.568	-0.168014	0.106711	-1.57447	0.115378	0.212485	ABCC9	protein_coding
ENSG00000069482.7	121.22	1.17006	0.211677	5.52758	3.24678e-08	6.37978e-07	GAL	protein_coding
ENSG00000069493.15	651.039	-0.152852	0.0852983	-1.79197	0.0731373	0.150222	CLEC2D	protein_coding
ENSG00000069509.6	781.027	-0.129233	0.053488	-2.41612	0.0156869	0.0452624	FUNDC1	protein_coding
ENSG00000069535.14	923.393	-0.0638713	0.10898	-0.586081	0.557821	0.674553	MAOB	protein_coding
ENSG00000069667.16	987.805	-0.17995	0.0923351	-1.94888	0.0513099	0.114528	RORA	protein_coding
ENSG00000069696.7	35.9557	0.402891	0.111988	3.59763	0.000321128	0.00186105	DRD4	protein_coding
ENSG00000069702.11	786.365	-0.067303	0.104736	-0.642596	0.520487	0.643115	TGFBR3	protein_coding
ENSG00000069764.10	278.502	-1.18469	0.163132	-7.26211	3.81098e-13	2.18931e-11	PLA2G10	protein_coding
ENSG00000069812.11	214.41	1.53289	0.138734	11.0492	2.21235e-28	1.096e-25	HES2	protein_coding
ENSG00000069849.11	3940.46	0.348954	0.0598721	5.82831	5.59903e-09	1.32828e-07	ATP1B3	protein_coding
ENSG00000069869.16	798.673	0.20943	0.0727651	2.87816	0.00400005	0.0151228	NEDD4	protein_coding
ENSG00000069943.10	452.304	-0.0994684	0.0509429	-1.95255	0.0508734	0.113731	PIGB	protein_coding
ENSG00000069956.12	2746.3	0.261262	0.0622715	4.19553	2.72236e-05	0.000227362	MAPK6	protein_coding
ENSG00000069966.19	887.119	0.0976151	0.0442735	2.20482	0.0274666	0.0704765	GNB5	protein_coding
ENSG00000069974.16	3581.51	-0.250952	0.0668714	-3.75275	0.000174906	0.00110937	RAB27A	protein_coding
ENSG00000069998.12	1606.67	0.00766647	0.0525146	0.145987	0.883931	0.923289	HDHD5	protein_coding
ENSG00000070010.19	1852.26	0.215239	0.0460394	4.6751	2.93809e-06	3.36105e-05	UFD1	protein_coding
ENSG00000070018.9	2236.53	-0.287048	0.0629767	-4.558	5.16419e-06	5.46379e-05	LRP6	protein_coding
ENSG00000070019.5	34.9606	-0.260959	0.142756	-1.82801	0.0675481	0.141244	GUCY2C	protein_coding
ENSG00000070031.4	21.4716	0.688377	0.111705	6.16244	7.16346e-10	2.09919e-08	SCT	protein_coding
ENSG00000070047.13	2612.04	0.0283293	0.0481129	0.588809	0.55599	0.673131	PHRF1	protein_coding
ENSG00000070061.16	2057.67	-0.0438605	0.0401995	-1.09107	0.275241	0.406215	ELP1	protein_coding
ENSG00000070081.17	4215.33	-0.243207	0.0614613	-3.95708	7.58726e-05	0.000548108	NUCB2	protein_coding
ENSG00000070087.14	4338.56	0.39853	0.111431	3.57646	0.000348284	0.00199373	PFN2	protein_coding
ENSG00000070159.14	2073.52	-0.303768	0.0617026	-4.9231	8.51842e-07	1.14018e-05	PTPN3	protein_coding
ENSG00000070182.21	1519.25	0.0475286	0.170456	0.278833	0.780373	0.848304	SPTB	protein_coding
ENSG00000070190.13	915.359	0.0497777	0.0853653	0.583115	0.559816	0.676305	DAPP1	protein_coding
ENSG00000070193.5	33.7235	0.0779596	0.155407	0.501646	0.615916	0.722893	FGF10	protein_coding
ENSG00000070214.16	6521.78	0.207831	0.0559554	3.71422	0.00020383	0.00126259	SLC44A1	protein_coding
ENSG00000070269.14	748.003	-0.124697	0.0565804	-2.20389	0.0275324	0.0705987	TMEM260	protein_coding
ENSG00000070366.14	953.429	-0.0187307	0.0521731	-0.359012	0.719586	0.802932	SMG6	protein_coding
ENSG00000070367.16	3039.54	0.0471193	0.048332	0.97491	0.329605	0.463479	EXOC5	protein_coding
ENSG00000070371.16	261.617	0.345228	0.0782545	4.41161	1.02606e-05	9.85995e-05	CLTCL1	protein_coding
ENSG00000070388.11	5.92513	-0.328211	0.116488	-2.81755	0.00483914	0.0176487	FGF22	protein_coding
ENSG00000070404.10	2102.36	0.961047	0.0945367	10.1659	2.81632e-24	7.90616e-22	FSTL3	protein_coding
ENSG00000070413.20	7721.61	-0.00137064	0.0529343	-0.0258933	0.979342	0.987456	DGCR2	protein_coding
ENSG00000070423.18	1295.46	0.199743	0.0556604	3.58861	0.00033245	0.00191717	RNF126	protein_coding
ENSG00000070444.15	1043.92	0.080994	0.0422585	1.91663	0.0552845	0.121236	MNT	protein_coding
ENSG00000070476.15	1526.2	-0.188183	0.040897	-4.60138	4.19697e-06	4.58564e-05	ZXDC	protein_coding
ENSG00000070495.15	1351.51	0.215114	0.044891	4.79193	1.65187e-06	2.03209e-05	JMJD6	protein_coding
ENSG00000070501.12	1461.62	-0.060227	0.0744582	-0.808869	0.418591	0.551774	POLB	protein_coding
ENSG00000070526.15	3370.27	-0.666892	0.13016	-5.12363	2.99713e-07	4.55125e-06	ST6GALNAC1	protein_coding
ENSG00000070540.13	1072.52	0.107176	0.0499209	2.14691	0.0318006	0.0788025	WIPI1	protein_coding
ENSG00000070601.10	11.7813	-0.0947008	0.166055	-0.570297	0.568476	0.683727	FRMPD1	protein_coding
ENSG00000070610.14	2406.26	-0.101139	0.0493148	-2.05089	0.0402776	0.0947885	GBA2	protein_coding
ENSG00000070614.15	4720.36	0.0455628	0.0548981	0.829953	0.406565	0.540065	NDST1	protein_coding
ENSG00000070669.17	45.4863	-0.189966	0.0957861	-1.98323	0.0473416	0.107569	ASNS	protein_coding
ENSG00000070718.12	1089.68	0.0293801	0.0552773	0.531504	0.59507	0.70655	AP3M2	protein_coding
ENSG00000070729.14	131.909	-0.104489	0.160895	-0.649423	0.516065	0.639542	CNGB1	protein_coding
ENSG00000070731.11	152.39	0.133954	0.115248	1.16231	0.24511	0.373069	ST6GALNAC2	protein_coding
ENSG00000070748.19	24.9254	-0.886538	0.309639	-2.86313	0.00419475	0.0157178	CHAT	protein_coding
ENSG00000070756.17	74324.4	0.0888983	0.0636687	1.39627	0.162635	0.275212	PABPC1	protein_coding
ENSG00000070759.17	194.624	0.0150354	0.0543765	0.276506	0.78216	0.849697	TESK2	protein_coding
ENSG00000070761.8	1133.52	0.0732266	0.0425778	1.71983	0.0854632	0.168952	CFAP20	protein_coding
ENSG00000070770.10	1277.17	0.0333478	0.0404658	0.8241	0.409883	0.543241	CSNK2A2	protein_coding
ENSG00000070778.13	825.995	-0.0747149	0.0692991	-1.07815	0.280967	0.412522	PTPN21	protein_coding
ENSG00000070785.17	1050.87	0.0485331	0.0424554	1.14316	0.252974	0.381951	EIF2B3	protein_coding
ENSG00000070808.16	25.5428	0.0363215	0.100535	0.361281	0.71789	0.801698	CAMK2A	protein_coding
ENSG00000070814.22	2714.88	0.244398	0.0537411	4.54769	5.42372e-06	5.68835e-05	TCOF1	protein_coding
ENSG00000070831.17	13477.2	0.00824156	0.0459508	0.179356	0.857658	0.904574	CDC42	protein_coding
ENSG00000070882.13	2162.12	0.288101	0.0688407	4.18504	2.85117e-05	0.000236431	OSBPL3	protein_coding
ENSG00000070886.12	6.425	0.275528	0.211388	1.30342	0.192431	0.312017	EPHA8	protein_coding
ENSG00000070915.10	19.7688	0.0820501	0.114268	0.718047	0.472728	0.602212	SLC12A3	protein_coding
ENSG00000070950.10	744.962	0.148818	0.0448378	3.31902	0.000903332	0.00446303	RAD18	protein_coding
ENSG00000070961.16	2508.05	0.404892	0.0743222	5.4478	5.09976e-08	9.50249e-07	ATP2B1	protein_coding
ENSG00000070985.13	22.3925	-0.385257	0.19646	-1.961	0.0498791	0.111989	TRPM5	protein_coding
ENSG00000071051.14	1909.52	0.188815	0.0471955	4.00071	6.31525e-05	0.00046802	NCK2	protein_coding
ENSG00000071054.16	6557.96	0.533548	0.064767	8.23795	1.75181e-16	1.82141e-14	MAP4K4	protein_coding
ENSG00000071073.13	2852.05	-0.082744	0.06752	-1.22547	0.220397	0.345186	MGAT4A	protein_coding
ENSG00000071082.11	31582.8	-0.0406503	0.0683903	-0.594388	0.552253	0.670071	RPL31	protein_coding
ENSG00000071127.17	15322.6	0.149654	0.04089	3.65991	0.0002523	0.00151751	WDR1	protein_coding
ENSG00000071189.21	2722.71	-0.204479	0.0625958	-3.26665	0.00108827	0.00520361	SNX13	protein_coding
ENSG00000071203.9	0.389923	-0.0209702	0.439457	-0.0477185	0.961941	0.976504	MS4A12	protein_coding
ENSG00000071205.12	808.931	0.183668	0.0713262	2.57504	0.010023	0.0318486	ARHGAP10	protein_coding
ENSG00000071242.12	5833.53	-0.272442	0.0759573	-3.58678	0.000334784	0.00192746	RPS6KA2	protein_coding
ENSG00000071243.16	578.658	-0.125021	0.0418158	-2.98981	0.00279153	0.011267	ING3	protein_coding
ENSG00000071246.11	778.509	-0.0031306	0.06656	-0.0470343	0.962486	0.976893	VASH1	protein_coding
ENSG00000071282.12	1544.93	0.407354	0.0626488	6.50218	7.91619e-11	2.85641e-09	LMCD1	protein_coding
ENSG00000071462.12	4707.6	0.0441347	0.0502422	0.878439	0.379705	0.514261	BUD23	protein_coding
ENSG00000071537.14	7403.9	-0.0159798	0.0536772	-0.297701	0.765931	0.837577	SEL1L	protein_coding
ENSG00000071539.14	1083.76	0.691509	0.105849	6.53295	6.44859e-11	2.37363e-09	TRIP13	protein_coding
ENSG00000071553.18	9974.78	-0.0269394	0.0457358	-0.589022	0.555846	0.673015	ATP6AP1	protein_coding
ENSG00000071564.17	3833.09	0.282927	0.0549465	5.14914	2.61677e-07	4.03034e-06	TCF3	protein_coding
ENSG00000071575.11	2385.26	0.308353	0.0792692	3.88994	0.000100268	0.000692389	TRIB2	protein_coding
ENSG00000071626.17	4717.33	0.089185	0.0364168	2.44901	0.0143251	0.0421593	DAZAP1	protein_coding
ENSG00000071655.18	1746.35	0.0863479	0.0552392	1.56316	0.118014	0.216157	MBD3	protein_coding
ENSG00000071677.1	0.745878	-1.10038	0.25868	-4.25383	2.10141e-05	0.000182074	PRLH	protein_coding
ENSG00000071794.16	1168.19	0.155733	0.0788632	1.97472	0.0483002	0.109195	HLTF	protein_coding
ENSG00000071859.15	4205.34	0.049723	0.0633399	0.78502	0.432442	0.564502	FAM50A	protein_coding
ENSG00000071889.17	2622.11	-0.0634334	0.0609718	-1.04037	0.298166	0.431179	FAM3A	protein_coding
ENSG00000071894.17	5004.66	0.054944	0.063408	0.866514	0.386208	0.520244	CPSF1	protein_coding
ENSG00000071909.19	154.617	0.738971	0.171716	4.30345	1.68158e-05	0.000150179	MYO3B	protein_coding
ENSG00000071967.12	6485.78	-0.281675	0.0935476	-3.01103	0.00260362	0.0106422	CYBRD1	protein_coding
ENSG00000071991.9	27.8996	0.34804	0.180378	1.9295	0.0536684	0.118556	CDH19	protein_coding
ENSG00000071994.11	1859.48	0.070409	0.0419946	1.67662	0.0936168	0.181022	PDCD2	protein_coding
ENSG00000072041.17	61.1082	2.01236	0.29038	6.93009	4.20568e-12	1.96338e-10	SLC6A15	protein_coding
ENSG00000072042.13	2976.25	0.0664474	0.0515476	1.28905	0.197381	0.31806	RDH11	protein_coding
ENSG00000072062.15	3231.65	-0.0034218	0.0422778	-0.0809362	0.935493	0.958715	PRKACA	protein_coding
ENSG00000072071.16	1669.78	0.0790436	0.0752567	1.05032	0.293571	0.426272	ADGRL1	protein_coding
ENSG00000072080.11	38.5805	-0.354976	0.219854	-1.6146	0.106398	0.199835	SPP2	protein_coding
ENSG00000072110.15	9983.51	0.672767	0.0624446	10.7738	4.57559e-27	1.88895e-24	ACTN1	protein_coding
ENSG00000072121.17	1957.29	-0.104645	0.0460211	-2.27385	0.0229749	0.0611699	ZFYVE26	protein_coding
ENSG00000072133.11	281.59	-0.0531366	0.127698	-0.416112	0.677328	0.771	RPS6KA6	protein_coding
ENSG00000072134.15	926.712	0.148956	0.0581555	2.56134	0.0104268	0.0328149	EPN2	protein_coding
ENSG00000072135.13	3684.95	-0.218528	0.0435713	-5.01542	5.29191e-07	7.48027e-06	PTPN18	protein_coding
ENSG00000072163.20	773.951	-0.0574662	0.0846465	-0.678897	0.497203	0.623692	LIMS2	protein_coding
ENSG00000072182.13	11.4443	0.61949	0.132753	4.6665	3.0638e-06	3.48215e-05	ASIC4	protein_coding
ENSG00000072195.15	410.125	0.379682	0.12409	3.05972	0.0022154	0.00931239	SPEG	protein_coding
ENSG00000072201.14	466.206	-0.123333	0.0735553	-1.67674	0.0935924	0.180983	LNX1	protein_coding
ENSG00000072210.19	9406.1	-0.475975	0.0914972	-5.20207	1.97078e-07	3.14101e-06	ALDH3A2	protein_coding
ENSG00000072274.13	7699.22	0.0881052	0.0913378	0.964608	0.334741	0.468651	TFRC	protein_coding
ENSG00000072310.17	6235.53	-0.147708	0.0714354	-2.06771	0.0386672	0.0918352	SREBF1	protein_coding
ENSG00000072315.3	2.29529	-0.0627383	0.271381	-0.231182	0.817174	0.875471	TRPC5	protein_coding
ENSG00000072364.13	5693.5	-0.0181346	0.0540965	-0.335226	0.737454	0.816423	AFF4	protein_coding
ENSG00000072401.15	1437.01	0.210253	0.0475252	4.42404	9.68728e-06	9.38182e-05	UBE2D1	protein_coding
ENSG00000072415.10	1869.7	-0.0876765	0.0478457	-1.83248	0.0668795	0.140111	MPP5	protein_coding
ENSG00000072422.17	1084.13	0.0453134	0.0672416	0.67389	0.500381	0.626186	RHOBTB1	protein_coding
ENSG00000072501.19	5345.04	0.0731643	0.053076	1.37848	0.168055	0.281769	SMC1A	protein_coding
ENSG00000072506.13	2849.02	-0.00910014	0.0573423	-0.158699	0.873906	0.915661	HSD17B10	protein_coding
ENSG00000072518.21	4106.65	0.0561159	0.0426666	1.31522	0.188436	0.30729	MARK2	protein_coding
ENSG00000072571.20	672.244	0.484308	0.0999548	4.84527	1.26439e-06	1.60575e-05	HMMR	protein_coding
ENSG00000072609.18	1570.1	0.12597	0.0432831	2.91037	0.00360998	0.0139175	CHFR	protein_coding
ENSG00000072657.9	53.7524	0.221724	0.187041	1.18543	0.235846	0.362957	TRHDE	protein_coding
ENSG00000072682.19	3733.89	0.228415	0.0640258	3.56755	0.000360338	0.0020513	P4HA2	protein_coding
ENSG00000072694.21	769.21	0.110392	0.0961245	1.14842	0.250793	0.379348	FCGR2B	protein_coding
ENSG00000072736.19	1037.15	-0.224219	0.06236	-3.59556	0.000323697	0.00187413	NFATC3	protein_coding
ENSG00000072756.17	719.964	-0.0916988	0.0448384	-2.0451	0.0408455	0.095825	TRNT1	protein_coding
ENSG00000072778.20	11129.8	-0.0632043	0.0596772	-1.0591	0.289553	0.422188	ACADVL	protein_coding
ENSG00000072786.13	1995.84	0.0538507	0.0607918	0.885822	0.375713	0.510352	STK10	protein_coding
ENSG00000072803.17	2831.06	-0.0654644	0.0453349	-1.44402	0.148734	0.257505	FBXW11	protein_coding
ENSG00000072818.12	924.9	-0.0284974	0.0852996	-0.334086	0.738315	0.817063	ACAP1	protein_coding
ENSG00000072832.15	657.437	-0.166629	0.0859932	-1.93771	0.0526592	0.116762	CRMP1	protein_coding
ENSG00000072840.13	967.058	0.143204	0.0656896	2.18	0.0292571	0.0739888	EVC	protein_coding
ENSG00000072849.11	1982.91	-0.0538682	0.0431283	-1.24902	0.211657	0.335187	DERL2	protein_coding
ENSG00000072858.11	670.518	-0.170358	0.0964231	-1.76678	0.0772658	0.156671	SIDT1	protein_coding
ENSG00000072864.16	1284.78	0.293526	0.0572122	5.13048	2.8901e-07	4.4046e-06	NDE1	protein_coding
ENSG00000072952.19	826.334	0.533718	0.078468	6.80173	1.03367e-11	4.40557e-10	IRAG1	protein_coding
ENSG00000072954.7	421.148	0.268995	0.0820766	3.27736	0.00104782	0.00505181	TMEM38A	protein_coding
ENSG00000072958.9	2353.93	0.0186494	0.0423994	0.439851	0.660045	0.758152	AP1M1	protein_coding
ENSG00000073008.15	2433.52	0.422434	0.0614344	6.87618	6.14784e-12	2.75991e-10	PVR	protein_coding
ENSG00000073050.12	1255.8	-0.0419523	0.0504361	-0.831791	0.405527	0.539145	XRCC1	protein_coding
ENSG00000073060.16	1969.59	0.15553	0.0883415	1.76056	0.0783136	0.158262	SCARB1	protein_coding
ENSG00000073067.14	15.8018	0.29224	0.194988	1.49876	0.133936	0.237851	CYP2W1	protein_coding
ENSG00000073111.14	1358.43	0.371321	0.0937476	3.96086	7.46797e-05	0.000540882	MCM2	protein_coding
ENSG00000073146.16	37.3368	0.384274	0.131641	2.91911	0.00351034	0.0135999	MOV10L1	protein_coding
ENSG00000073150.14	804.497	0.0525957	0.125396	0.419437	0.674897	0.769523	PANX2	protein_coding
ENSG00000073169.14	809.803	-0.120398	0.0637749	-1.88786	0.0590449	0.127483	SELENOO	protein_coding
ENSG00000073282.14	692.2	0.295445	0.172862	1.70914	0.0874256	0.171819	TP63	protein_coding
ENSG00000073331.18	1340.56	-0.249369	0.053111	-4.69525	2.6628e-06	3.08807e-05	ALPK1	protein_coding
ENSG00000073350.14	6979.54	-0.252153	0.0704604	-3.57866	0.000345366	0.00197972	LLGL2	protein_coding
ENSG00000073417.15	1522.94	-0.130328	0.0546183	-2.38616	0.0170252	0.0481538	PDE8A	protein_coding
ENSG00000073464.13	540.869	-0.161855	0.0879176	-1.84099	0.0656237	0.138039	CLCN4	protein_coding
ENSG00000073536.18	908.807	0.0561762	0.0527896	1.06415	0.287259	0.419483	NLE1	protein_coding
ENSG00000073578.17	352.975	0.0856253	0.0629177	1.36091	0.173543	0.289002	SDHA	protein_coding
ENSG00000073584.20	459.495	-0.147652	0.0683621	-2.15986	0.0307837	0.076921	SMARCE1	protein_coding
ENSG00000073598.6	2.5092	0.00922012	0.12145	0.0759171	0.939485	0.961076	FNDC8	protein_coding
ENSG00000073605.18	1361.1	-0.00980288	0.0941174	-0.104156	0.917046	0.946143	GSDMB	protein_coding
ENSG00000073614.13	3264.22	-0.00525234	0.050479	-0.10405	0.91713	0.946183	KDM5A	protein_coding
ENSG00000073670.14	30.1657	0.283873	0.11358	2.49932	0.0124431	0.0377306	ADAM11	protein_coding
ENSG00000073711.11	1322.47	-0.16796	0.0775532	-2.16574	0.0303313	0.0760703	PPP2R3A	protein_coding
ENSG00000073712.15	2224.63	0.265123	0.0585126	4.53104	5.86932e-06	6.09416e-05	FERMT2	protein_coding
ENSG00000073734.10	15.9914	-0.0460335	0.165012	-0.27897	0.780268	0.848255	ABCB11	protein_coding
ENSG00000073737.17	618.712	0.0844981	0.154495	0.546931	0.584426	0.697768	DHRS9	protein_coding
ENSG00000073754.6	8.77504	-0.196766	0.174581	-1.12708	0.25971	0.389116	CD5L	protein_coding
ENSG00000073756.12	5510.3	1.45224	0.150018	9.68043	3.65176e-22	8.05089e-20	PTGS2	protein_coding
ENSG00000073792.16	1377.27	0.608184	0.118954	5.11275	3.17494e-07	4.78502e-06	IGF2BP2	protein_coding
ENSG00000073803.14	2944.16	0.0260026	0.0507714	0.512151	0.608546	0.717239	MAP3K13	protein_coding
ENSG00000073849.16	6744.46	-0.243572	0.0760381	-3.20329	0.00135869	0.00625007	ST6GAL1	protein_coding
ENSG00000073861.3	113.069	0.0712034	0.113516	0.627254	0.530493	0.651439	TBX21	protein_coding
ENSG00000073905.8	10.9335	0.259123	0.10258	2.52607	0.0115347	0.0355159	VDAC1P1	processed_pseudogene
ENSG00000073910.22	1522.69	-0.325297	0.0783571	-4.15147	3.30353e-05	0.0002686	FRY	protein_coding
ENSG00000073921.18	9612.61	0.171253	0.039415	4.34487	1.39359e-05	0.000127738	PICALM	protein_coding
ENSG00000073969.18	2962.51	-0.0046921	0.0434836	-0.107905	0.914071	0.943991	NSF	protein_coding
ENSG00000074047.22	274.381	0.401889	0.089303	4.50028	6.7864e-06	6.89929e-05	GLI2	protein_coding
ENSG00000074054.20	3050.16	0.0248365	0.041079	0.604602	0.545443	0.664393	CLASP1	protein_coding
ENSG00000074071.15	2503.19	0.0256312	0.0589712	0.43464	0.663824	0.760866	MRPS34	protein_coding
ENSG00000074181.9	9641.6	0.409303	0.0768795	5.32395	1.01538e-07	1.74019e-06	NOTCH3	protein_coding
ENSG00000074201.9	3471.54	-0.0271039	0.0439647	-0.616493	0.537569	0.657587	CLNS1A	protein_coding
ENSG00000074211.14	583.957	0.677616	0.215171	3.1492	0.00163717	0.00728903	PPP2R2C	protein_coding
ENSG00000074219.14	1976.59	0.116924	0.0743002	1.57368	0.115562	0.212749	TEAD2	protein_coding
ENSG00000074266.22	993.712	0.0680026	0.0436664	1.55732	0.119395	0.217918	EED	protein_coding
ENSG00000074276.10	97.9045	0.544524	0.177132	3.07412	0.00211123	0.00896517	CDHR2	protein_coding
ENSG00000074317.11	4.61424	1.14566	0.154461	7.41714	1.19677e-13	7.42191e-12	SNCB	protein_coding
ENSG00000074319.13	3443.05	-0.0197981	0.0419032	-0.472472	0.63659	0.739562	TSG101	protein_coding
ENSG00000074356.17	2280.38	0.0827618	0.0500722	1.65285	0.0983613	0.188088	NCBP3	protein_coding
ENSG00000074370.18	4664.36	-0.180178	0.109862	-1.64004	0.100997	0.192039	ATP2A3	protein_coding
ENSG00000074410.14	2781.11	-0.00448302	0.173735	-0.0258038	0.979414	0.987504	CA12	protein_coding
ENSG00000074416.14	9835.47	-0.31644	0.0852995	-3.70975	0.000207464	0.00128265	MGLL	protein_coding
ENSG00000074527.13	2508.98	-0.163832	0.0868371	-1.88666	0.0592062	0.12772	NTN4	protein_coding
ENSG00000074582.15	961.706	-0.0145881	0.0429616	-0.339561	0.734187	0.813961	BCS1L	protein_coding
ENSG00000074590.13	1322.61	0.583295	0.0792478	7.36039	1.83368e-13	1.1142e-11	NUAK1	protein_coding
ENSG00000074603.19	1926.61	-0.0709685	0.0416394	-1.70436	0.0883136	0.173064	DPP8	protein_coding
ENSG00000074621.14	586.888	-0.236828	0.0519683	-4.55717	5.18483e-06	5.4815e-05	SLC24A1	protein_coding
ENSG00000074657.14	3030.45	0.20535	0.0566229	3.62663	0.000287144	0.00169236	ZNF532	protein_coding
ENSG00000074660.16	920.183	-0.225978	0.0848542	-2.66313	0.00774181	0.0258143	SCARF1	protein_coding
ENSG00000074695.6	9782.7	0.0827498	0.0523477	1.58077	0.11393	0.210375	LMAN1	protein_coding
ENSG00000074696.13	6108.26	-0.208417	0.0550748	-3.78425	0.000154174	0.000996335	HACD3	protein_coding
ENSG00000074706.13	580.38	-0.237401	0.129444	-1.834	0.0666538	0.139728	IPCEF1	protein_coding
ENSG00000074755.15	2515.16	-0.138175	0.0513308	-2.69186	0.00710545	0.0240498	ZZEF1	protein_coding
ENSG00000074771.4	0.193905	0.282539	0.400805	0.70493	0.480854		NOX3	protein_coding
ENSG00000074800.16	90741.1	0.244618	0.0621945	3.93312	8.3851e-05	0.000595527	ENO1	protein_coding
ENSG00000074803.20	3.9482	0.0193179	0.187456	0.103053	0.917921	0.946744	SLC12A1	protein_coding
ENSG00000074842.8	5575.15	0.105675	0.063945	1.65259	0.0984135	0.188141	MYDGF	protein_coding
ENSG00000074855.11	882.269	0.114839	0.0739489	1.55295	0.120435	0.219356	ANO8	protein_coding
ENSG00000074935.14	489.167	-0.0749278	0.0515002	-1.4549	0.145696	0.253559	TUBE1	protein_coding
ENSG00000074964.17	2037.36	-0.0963139	0.0619032	-1.55588	0.119737	0.218401	ARHGEF10L	protein_coding
ENSG00000074966.11	92.0655	-0.162737	0.0974865	-1.66933	0.0950526	0.183201	TXK	protein_coding
ENSG00000075035.10	29.8563	0.667966	0.128448	5.20029	1.98977e-07	3.16656e-06	WSCD2	protein_coding
ENSG00000075043.19	31.9542	0.306818	0.248931	1.23254	0.217747	0.341965	KCNQ2	protein_coding
ENSG00000075073.15	54.7147	-0.386411	0.103429	-3.73602	0.000186955	0.0011743	TACR2	protein_coding
ENSG00000075089.9	1049.91	0.0479794	0.0479713	1.00017	0.317229	0.451061	ACTR6	protein_coding
ENSG00000075131.10	278.315	0.16539	0.0544168	3.03932	0.00237111	0.00983793	TIPIN	protein_coding
ENSG00000075142.14	4875.33	0.0163695	0.0637355	0.256835	0.797306	0.860469	SRI	protein_coding
ENSG00000075151.21	3689.92	0.116627	0.0430644	2.7082	0.0067649	0.0231596	EIF4G3	protein_coding
ENSG00000075188.9	777.268	0.221898	0.0560412	3.95956	7.50878e-05	0.000543091	NUP37	protein_coding
ENSG00000075213.11	1197.85	0.699303	0.143596	4.86995	1.11628e-06	1.4366e-05	SEMA3A	protein_coding
ENSG00000075218.19	532.613	0.509563	0.0967474	5.26694	1.38715e-07	2.29443e-06	GTSE1	protein_coding
ENSG00000075223.14	3234.84	0.618072	0.0975508	6.3359	2.35959e-10	7.72026e-09	SEMA3C	protein_coding
ENSG00000075234.17	1464.61	-0.149735	0.0534939	-2.7991	0.00512449	0.0184892	TTC38	protein_coding
ENSG00000075239.14	1841.81	-0.449602	0.0635504	-7.07472	1.49751e-12	7.561e-11	ACAT1	protein_coding
ENSG00000075240.17	3527.44	-0.0701073	0.073882	-0.948908	0.342667	0.476988	GRAMD4	protein_coding
ENSG00000075275.18	7127.05	-0.0772385	0.0702001	-1.10026	0.271218	0.401911	CELSR1	protein_coding
ENSG00000075290.8	11.5221	-0.208275	0.124873	-1.66789	0.0953372	0.183627	WNT8B	protein_coding
ENSG00000075292.19	4825.76	-0.178058	0.0429948	-4.14139	3.45202e-05	0.000278897	ZNF638	protein_coding
ENSG00000075303.13	996.708	0.00788262	0.0477098	0.16522	0.868771	0.912033	SLC25A40	protein_coding
ENSG00000075336.12	726.94	-0.0117947	0.0446313	-0.264269	0.791573	0.856557	TIMM21	protein_coding
ENSG00000075340.23	201.539	-0.00545402	0.140144	-0.0389172	0.968956	0.980932	ADD2	protein_coding
ENSG00000075388.4	0.403744	0.51285	0.337067	1.52151	0.128133	0.23012	FGF4	protein_coding
ENSG00000075391.17	1860.46	0.26761	0.0676116	3.95805	7.55654e-05	0.000546076	RASAL2	protein_coding
ENSG00000075399.14	900.58	0.112023	0.0648832	1.72653	0.0842517	0.167292	VPS9D1	protein_coding
ENSG00000075407.18	1006	-0.0867342	0.0614033	-1.41253	0.157793	0.269226	ZNF37A	protein_coding
ENSG00000075413.19	3383.09	-0.0476693	0.0432997	-1.10092	0.270933	0.401631	MARK3	protein_coding
ENSG00000075415.13	14308.4	0.0697679	0.0438791	1.59	0.111834	0.207537	SLC25A3	protein_coding
ENSG00000075420.13	6979.48	0.331863	0.0599821	5.5327	3.15341e-08	6.21952e-07	FNDC3B	protein_coding
ENSG00000075426.12	9159.84	0.474426	0.0659097	7.19811	6.10511e-13	3.30437e-11	FOSL2	protein_coding
ENSG00000075429.9	8.51488	0.673722	0.191217	3.52334	0.00042615	0.00236426	CACNG5	protein_coding
ENSG00000075461.6	701.256	0.952025	0.176465	5.39497	6.85352e-08	1.23648e-06	CACNG4	protein_coding
ENSG00000075539.15	2520.04	0.0166998	0.0617146	0.270597	0.786701	0.852717	FRYL	protein_coding
ENSG00000075568.17	4071.24	-0.010747	0.0417997	-0.257107	0.797096	0.860308	TMEM131	protein_coding
ENSG00000075618.18	5646.65	1.29009	0.10573	12.2018	3.03952e-34	2.72321e-31	FSCN1	protein_coding
ENSG00000075624.17	269794	0.268315	0.0476318	5.63311	1.76988e-08	3.71895e-07	ACTB	protein_coding
ENSG00000075643.6	918.216	0.2853	0.0854088	3.34041	0.000836554	0.00418764	MOCOS	protein_coding
ENSG00000075651.16	975.849	0.221551	0.0735676	3.01153	0.00259932	0.0106287	PLD1	protein_coding
ENSG00000075673.12	118.175	-0.284914	0.207291	-1.37446	0.169298	0.283419	ATP12A	protein_coding
ENSG00000075702.18	637.43	0.474093	0.100981	4.69487	2.66781e-06	3.09302e-05	WDR62	protein_coding
ENSG00000075711.21	2812.77	-0.000725795	0.0479695	-0.0151303	0.987928	0.992792	DLG1	protein_coding
ENSG00000075785.14	12345.3	0.0513627	0.0406547	1.26339	0.20645	0.328996	RAB7A	protein_coding
ENSG00000075790.12	38.905	2.85571e-05	0.076975	0.000370992	0.999704	0.999846	BCAP29	protein_coding
ENSG00000075826.17	312.517	-0.299737	0.0976451	-3.06966	0.00214302	0.00906755	SEC31B	protein_coding
ENSG00000075856.12	2152.27	0.107327	0.0337708	3.1781	0.00148244	0.0067137	SART3	protein_coding
ENSG00000075884.14	477.15	-0.302849	0.0823345	-3.67828	0.000234813	0.00142783	ARHGAP15	protein_coding
ENSG00000075886.11	16.1534	-0.162868	0.092757	-1.75585	0.0791132	0.159534	TUBA3D	protein_coding
ENSG00000075891.22	1.57066	0.910799	0.264018	3.44976	0.000561078	0.00298427	PAX2	protein_coding
ENSG00000075914.13	1076.83	-0.129056	0.0428326	-3.01302	0.00258658	0.0105872	EXOSC7	protein_coding
ENSG00000075945.13	1782.4	0.0018813	0.0428922	0.043861	0.965015	0.978634	KIFAP3	protein_coding
ENSG00000075975.17	1267.57	0.0421219	0.0300476	1.40184	0.160963	0.273318	MKRN2	protein_coding
ENSG00000076003.5	2679.36	0.362133	0.0682436	5.30647	1.11771e-07	1.8917e-06	MCM6	protein_coding
ENSG00000076043.11	1498.69	0.150057	0.0437687	3.42842	0.000607111	0.00319481	REXO2	protein_coding
ENSG00000076053.12	1231.97	0.0917457	0.044001	2.08508	0.0370617	0.088844	RBM7	protein_coding
ENSG00000076067.13	3213.69	0.000641824	0.0545007	0.0117764	0.990604	0.994477	RBMS2	protein_coding
ENSG00000076108.12	6591.08	0.140391	0.0502525	2.7937	0.00521081	0.0187418	BAZ2A	protein_coding
ENSG00000076201.15	3382.69	-0.00575928	0.0451579	-0.127536	0.898516	0.933427	PTPN23	protein_coding
ENSG00000076242.16	1578.89	-0.085309	0.0319887	-2.66685	0.00765667	0.0255764	MLH1	protein_coding
ENSG00000076248.11	1944.03	0.22707	0.0578253	3.92682	8.60761e-05	0.000607743	UNG	protein_coding
ENSG00000076258.10	230.361	-0.423543	0.0727674	-5.82051	5.86676e-09	1.38788e-07	FMO4	protein_coding
ENSG00000076321.11	1082.64	-0.0899849	0.0390117	-2.30661	0.0210765	0.0571813	KLHL20	protein_coding
ENSG00000076344.16	110.126	0.121521	0.123573	0.983396	0.325413	0.459209	RGS11	protein_coding
ENSG00000076351.13	446.842	-0.269661	0.0576234	-4.67971	2.87276e-06	3.29526e-05	SLC46A1	protein_coding
ENSG00000076356.7	3502.32	-0.534876	0.0909668	-5.8799	4.10516e-09	1.00153e-07	PLXNA2	protein_coding
ENSG00000076382.17	1279.13	0.471815	0.0925285	5.09914	3.41203e-07	5.10217e-06	SPAG5	protein_coding
ENSG00000076513.17	3215.07	-0.0297077	0.0472984	-0.62809	0.529945	0.650976	ANKRD13A	protein_coding
ENSG00000076554.15	4823.19	-0.0313419	0.0735094	-0.426365	0.669842	0.765458	TPD52	protein_coding
ENSG00000076555.15	670.378	-0.274306	0.0747859	-3.66788	0.000244569	0.00147734	ACACB	protein_coding
ENSG00000076604.15	4369.83	0.0761897	0.0582969	1.30693	0.191238	0.310608	TRAF4	protein_coding
ENSG00000076641.4	2473.1	-0.180114	0.0897726	-2.00633	0.0448208	0.103163	PAG1	protein_coding
ENSG00000076650.7	621.78	0.038715	0.0470152	0.823458	0.410248	0.543619	GPATCH1	protein_coding
ENSG00000076662.10	107.809	0.0117825	0.0941552	0.125139	0.900413	0.934754	ICAM3	protein_coding
ENSG00000076685.19	1945.52	-0.0502576	0.054421	-0.923497	0.355748	0.490366	NT5C2	protein_coding
ENSG00000076706.17	4363.32	0.684594	0.0768069	8.91318	4.95916e-19	7.56613e-17	MCAM	protein_coding
ENSG00000076716.9	5870.64	-0.247909	0.0944372	-2.62512	0.00866184	0.0282943	GPC4	protein_coding
ENSG00000076770.14	1196.87	-0.270049	0.0814262	-3.31648	0.000911588	0.00449643	MBNL3	protein_coding
ENSG00000076826.10	1491.48	-0.229192	0.0705188	-3.25008	0.00115371	0.00545799	CAMSAP3	protein_coding
ENSG00000076864.19	4688.56	-0.879103	0.120647	-7.28657	3.17956e-13	1.85441e-11	RAP1GAP	protein_coding
ENSG00000076924.12	2443.66	0.00540044	0.0478985	0.112748	0.910231	0.941164	XAB2	protein_coding
ENSG00000076928.18	6004.37	-0.141302	0.0608647	-2.32158	0.0202556	0.055357	ARHGEF1	protein_coding
ENSG00000076944.16	2160.6	-0.0539916	0.0567106	-0.952054	0.34107	0.475393	STXBP2	protein_coding
ENSG00000076984.18	1469.7	0.0392272	0.0425525	0.921853	0.356605	0.491313	MAP2K7	protein_coding
ENSG00000077009.13	2.42261	-0.366088	0.221016	-1.65639	0.0976436	0.187025	NMRK2	protein_coding
ENSG00000077044.11	3121.26	-0.16509	0.0698121	-2.36478	0.0180407	0.0504534	DGKD	protein_coding
ENSG00000077063.11	119.844	-0.0989352	0.115296	-0.858099	0.390838	0.524919	CTTNBP2	protein_coding
ENSG00000077080.10	1.9806	-0.0432845	0.225379	-0.192052	0.847701	0.897422	ACTL6B	protein_coding
ENSG00000077092.19	358.948	0.319919	0.0807349	3.96258	7.41433e-05	0.000537552	RARB	protein_coding
ENSG00000077097.15	6034.85	-0.0951393	0.0427539	-2.22528	0.0260627	0.0676284	TOP2B	protein_coding
ENSG00000077147.16	12974	-0.00904936	0.0484812	-0.186657	0.851929	0.900405	TM9SF3	protein_coding
ENSG00000077150.20	3231.63	0.276982	0.0613658	4.51363	6.37283e-06	6.53565e-05	NFKB2	protein_coding
ENSG00000077152.11	931.407	0.368414	0.093148	3.95515	7.64876e-05	0.000551698	UBE2T	protein_coding
ENSG00000077157.22	3246.41	-0.390907	0.0835519	-4.67861	2.88833e-06	3.31041e-05	PPP1R12B	protein_coding
ENSG00000077232.18	7847.89	-0.0200779	0.0575993	-0.348579	0.727406	0.809085	DNAJC10	protein_coding
ENSG00000077235.18	5285.07	0.0797671	0.0434361	1.83642	0.0662952	0.139199	GTF3C1	protein_coding
ENSG00000077238.14	4569.65	0.243885	0.0519198	4.69734	2.63573e-06	3.05991e-05	IL4R	protein_coding
ENSG00000077254.14	2868.25	0.0228426	0.0402591	0.567388	0.570451	0.685593	USP33	protein_coding
ENSG00000077264.15	290.951	-0.290228	0.179554	-1.61639	0.106011	0.199324	PAK3	protein_coding
ENSG00000077274.9	276.027	-0.261946	0.207825	-1.26041	0.20752	0.330214	CAPN6	protein_coding
ENSG00000077279.19	2.27518	0.283925	0.254475	1.11573	0.264538	0.394764	DCX	protein_coding
ENSG00000077312.9	2160.49	0.0494873	0.051048	0.969426	0.332333	0.466256	SNRPA	protein_coding
ENSG00000077327.16	342.125	-0.240608	0.196659	-1.22348	0.22115	0.346147	SPAG6	protein_coding
ENSG00000077348.9	1000.81	-0.00219941	0.0731053	-0.0300855	0.975999	0.985383	EXOSC5	protein_coding
ENSG00000077380.16	3973.98	0.0435748	0.035863	1.21504	0.224353	0.349899	DYNC1I2	protein_coding
ENSG00000077420.16	933.877	-0.230319	0.0792604	-2.90586	0.00366248	0.0140638	APBB1IP	protein_coding
ENSG00000077454.16	707.299	-0.09867	0.0545193	-1.80982	0.070324	0.145691	LRCH4	protein_coding
ENSG00000077458.13	788.915	-0.00481631	0.0443864	-0.108509	0.913592	0.94369	FAM76B	protein_coding
ENSG00000077463.15	838.518	0.101293	0.0562612	1.80041	0.0717966	0.148116	SIRT6	protein_coding
ENSG00000077498.9	1.06327	0.23075	0.312863	0.737542	0.460793	0.590742	TYR	protein_coding
ENSG00000077514.9	1178.96	0.0640417	0.0409137	1.56529	0.117516	0.215517	POLD3	protein_coding
ENSG00000077522.14	34.8922	-0.534738	0.132524	-4.03503	5.45946e-05	0.000412882	ACTN2	protein_coding
ENSG00000077549.19	11340.4	0.173142	0.0372731	4.64524	3.39684e-06	3.80622e-05	CAPZB	protein_coding
ENSG00000077585.14	1019.31	0.0891559	0.0646364	1.37934	0.167789	0.281401	GPR137B	protein_coding
ENSG00000077616.11	68.9048	-0.0831139	0.0914873	-0.908475	0.363628	0.498405	NAALAD2	protein_coding
ENSG00000077684.16	1786.95	-0.184088	0.0724391	-2.54128	0.0110449	0.0343213	JADE1	protein_coding
ENSG00000077713.19	1400.32	0.0747683	0.0534199	1.39963	0.161623	0.274128	SLC25A43	protein_coding
ENSG00000077721.16	3682.41	0.0146025	0.0457924	0.318886	0.749813	0.825581	UBE2A	protein_coding
ENSG00000077782.21	2834.19	0.420717	0.0902681	4.66074	3.15068e-06	3.56453e-05	FGFR1	protein_coding
ENSG00000077800.13	3.92189	-0.229044	0.132391	-1.73005	0.083621	0.166408	FKBP6	protein_coding
ENSG00000077935.17	111.27	0.230752	0.177913	1.29699	0.194633	0.314793	SMC1B	protein_coding
ENSG00000077942.19	7705.3	0.446477	0.0930142	4.80009	1.58595e-06	1.96073e-05	FBLN1	protein_coding
ENSG00000077943.8	811.537	-0.231095	0.102186	-2.26152	0.0237269	0.0627443	ITGA8	protein_coding
ENSG00000077984.6	544.682	0.442371	0.105657	4.18687	2.82824e-05	0.000234715	CST7	protein_coding
ENSG00000078018.20	1899.74	-0.220572	0.127148	-1.73477	0.0827817	0.165058	MAP2	protein_coding
ENSG00000078043.16	1121.61	-0.119422	0.0625949	-1.90785	0.056411	0.123085	PIAS2	protein_coding
ENSG00000078053.17	133.531	0.172147	0.156617	1.09916	0.271697	0.402353	AMPH	protein_coding
ENSG00000078061.13	3834.18	-0.12277	0.0463234	-2.65028	0.00804257	0.0266215	ARAF	protein_coding
ENSG00000078070.13	1490.27	-0.361436	0.0625712	-5.7764	7.63157e-09	1.75509e-07	MCCC1	protein_coding
ENSG00000078081.8	5011.52	-0.601549	0.118333	-5.08355	3.70444e-07	5.47911e-06	LAMP3	protein_coding
ENSG00000078098.14	984.933	0.86758	0.102031	8.50312	1.84566e-17	2.27915e-15	FAP	protein_coding
ENSG00000078114.19	3025.87	-0.157606	0.0897681	-1.7557	0.0791396	0.159564	NEBL	protein_coding
ENSG00000078124.12	1542.8	-0.0348839	0.0498792	-0.699368	0.484322	0.612331	ACER3	protein_coding
ENSG00000078140.14	4835.09	0.136409	0.0445272	3.0635	0.00218766	0.00922214	UBE2K	protein_coding
ENSG00000078142.13	1457.63	-0.0599826	0.051985	-1.15384	0.248564	0.376774	PIK3C3	protein_coding
ENSG00000078177.14	1064.59	0.0495042	0.0710746	0.69651	0.48611	0.613946	N4BP2	protein_coding
ENSG00000078237.7	247.313	-0.00756668	0.0589127	-0.128439	0.897802	0.932897	TIGAR	protein_coding
ENSG00000078246.17	1285.94	0.184204	0.0465758	3.95492	7.65612e-05	0.000552135	TULP3	protein_coding
ENSG00000078269.15	1483.87	0.330538	0.0622958	5.30594	1.12094e-07	1.89641e-06	SYNJ2	protein_coding
ENSG00000078295.17	68.3245	-0.666804	0.152628	-4.36882	1.24917e-05	0.000116246	ADCY2	protein_coding
ENSG00000078304.19	6719.07	-0.15155	0.0399847	-3.7902	0.000150525	0.000976798	PPP2R5C	protein_coding
ENSG00000078319.10	511.249	0.0601237	0.0583225	1.03088	0.302596	0.435878	PMS2P1	transcribed_unprocessed_pseudogene
ENSG00000078328.22	24.6128	-2.20149	0.261764	-8.41023	4.09224e-17	4.8e-15	RBFOX1	protein_coding
ENSG00000078369.18	19226.8	0.215632	0.0369938	5.82889	5.57985e-09	1.32522e-07	GNB1	protein_coding
ENSG00000078399.19	18.6334	1.41838	0.147584	9.6107	7.20577e-22	1.55604e-19	HOXA9	protein_coding
ENSG00000078401.7	1200.97	0.478112	0.105374	4.53728	5.69854e-06	5.94254e-05	EDN1	protein_coding
ENSG00000078403.17	1410.48	-0.0698311	0.0437444	-1.59634	0.110413	0.205469	MLLT10	protein_coding
ENSG00000078487.17	277.553	-0.242798	0.0713714	-3.4019	0.000669194	0.00347033	ZCWPW1	protein_coding
ENSG00000078549.15	33.3028	0.117224	0.116559	1.00571	0.314557	0.448423	ADCYAP1R1	protein_coding
ENSG00000078579.9	11.525	-0.241756	0.182985	-1.32118	0.186441	0.305065	FGF20	protein_coding
ENSG00000078589.13	337.588	-0.108074	0.0989138	-1.09261	0.274565	0.405416	P2RY10	protein_coding
ENSG00000078596.11	865.934	-0.35881	0.0861206	-4.16637	3.09488e-05	0.000253397	ITM2A	protein_coding
ENSG00000078618.22	5913.93	0.144778	0.037705	3.83975	0.000123161	0.000824647	NRDC	protein_coding
ENSG00000078668.14	4458.16	0.106195	0.0670769	1.58319	0.113379	0.209702	VDAC3	protein_coding
ENSG00000078674.18	5786.45	-0.335413	0.0657492	-5.1014	3.37145e-07	5.05585e-06	PCM1	protein_coding
ENSG00000078687.17	892.551	-0.21185	0.0618993	-3.42249	0.000620493	0.00325627	TNRC6C	protein_coding
ENSG00000078699.22	1821.05	-0.119391	0.0541245	-2.20585	0.0273942	0.0703422	CBFA2T2	protein_coding
ENSG00000078725.13	411.198	-0.241987	0.231418	-1.04567	0.295711	0.428644	BRINP1	protein_coding
ENSG00000078747.16	3663.34	0.116188	0.0445889	2.60577	0.00916687	0.029597	ITCH	protein_coding
ENSG00000078795.17	13.4823	-0.538026	0.136784	-3.9334	8.37537e-05	0.000595037	PKD2L2	protein_coding
ENSG00000078804.13	2451.49	0.25069	0.0756808	3.31247	0.000924771	0.00455346	TP53INP2	protein_coding
ENSG00000078808.19	7577.43	0.132784	0.0506818	2.61996	0.00879403	0.0286394	SDF4	protein_coding
ENSG00000078814.17	111.183	-0.133284	0.105544	-1.26283	0.206652	0.329218	MYH7B	protein_coding
ENSG00000078898.7	414.844	-0.889014	0.270749	-3.28354	0.00102514	0.00496341	BPIFB2	protein_coding
ENSG00000078900.15	291.148	0.0829804	0.103581	0.801116	0.423064	0.555747	TP73	protein_coding
ENSG00000078902.16	2872.2	-0.138258	0.044878	-3.08075	0.00206476	0.00880814	TOLLIP	protein_coding
ENSG00000078967.13	751.414	-0.0932985	0.0450087	-2.0729	0.0381817	0.0909641	UBE2D4	protein_coding
ENSG00000079101.16	55.7675	-0.69274	0.131715	-5.25937	1.44546e-07	2.37668e-06	CLUL1	protein_coding
ENSG00000079102.16	260.823	-0.00996253	0.10008	-0.0995456	0.920705	0.94871	RUNX1T1	protein_coding
ENSG00000079112.10	609.558	-0.305575	0.225047	-1.35782	0.174519	0.290216	CDH17	protein_coding
ENSG00000079134.12	1077.08	0.0296281	0.0517278	0.57277	0.566801	0.682374	THOC1	protein_coding
ENSG00000079150.18	616.662	0.27154	0.0570854	4.75674	1.96745e-06	2.36032e-05	FKBP7	protein_coding
ENSG00000079156.17	338.151	-0.136373	0.113458	-1.20197	0.229374	0.355727	OSBPL6	protein_coding
ENSG00000079215.14	752.958	0.000965745	0.0989745	0.00975752	0.992215	0.995336	SLC1A3	protein_coding
ENSG00000079246.16	14688	0.0952619	0.0380439	2.504	0.0122799	0.037338	XRCC5	protein_coding
ENSG00000079257.8	850.982	0.309424	0.0661525	4.67743	2.90492e-06	3.32672e-05	LXN	protein_coding
ENSG00000079263.19	394.492	0.0278682	0.0950765	0.293114	0.769435	0.840356	SP140	protein_coding
ENSG00000079277.22	1421.11	-0.00920142	0.0375233	-0.245219	0.806287	0.867227	MKNK1	protein_coding
ENSG00000079308.19	11639.7	-0.253686	0.0775334	-3.27196	0.00106805	0.00512529	TNS1	protein_coding
ENSG00000079313.15	1129.44	0.192796	0.0485828	3.96841	7.23539e-05	0.000526664	REXO1	protein_coding
ENSG00000079332.15	5768.89	0.100515	0.033256	3.02247	0.00250721	0.0103041	SAR1A	protein_coding
ENSG00000079335.20	361.285	-0.148007	0.071793	-2.06158	0.039248	0.0928845	CDC14A	protein_coding
ENSG00000079337.16	636.652	-0.271758	0.0837139	-3.24627	0.00116926	0.0055136	RAPGEF3	protein_coding
ENSG00000079385.23	2479.9	-0.196652	0.0963035	-2.042	0.0411512	0.0963758	CEACAM1	protein_coding
ENSG00000079387.14	1036.71	0.184376	0.0434833	4.24017	2.23349e-05	0.000192056	SENP1	protein_coding
ENSG00000079393.20	125.931	0.425686	0.226131	1.88247	0.0597717	0.128625	DUSP13	protein_coding
ENSG00000079432.7	4220.43	0.0622893	0.0527725	1.18034	0.237867	0.365236	CIC	protein_coding
ENSG00000079435.10	218.35	0.0517489	0.0859179	0.602306	0.54697	0.665656	LIPE	protein_coding
ENSG00000079459.13	6141.41	-0.283265	0.0690462	-4.10254	4.08636e-05	0.000322475	FDFT1	protein_coding
ENSG00000079462.8	1281.44	0.0954386	0.084459	1.13	0.258477	0.387849	PAFAH1B3	protein_coding
ENSG00000079482.13	789.418	-0.396693	0.0773096	-5.13123	2.87857e-07	4.39021e-06	OPHN1	protein_coding
ENSG00000079557.5	0.966765	-0.554513	0.275694	-2.01134	0.0442899	0.10217	AFM	protein_coding
ENSG00000079616.13	1640.71	0.204081	0.058873	3.46647	0.000527341	0.00283237	KIF22	protein_coding
ENSG00000079689.14	10.6423	-1.10853	0.273814	-4.04848	5.15514e-05	0.000393613	SCGN	protein_coding
ENSG00000079691.18	1557.44	-0.0868384	0.0575331	-1.50937	0.131205	0.234206	CARMIL1	protein_coding
ENSG00000079739.17	3891.98	0.267629	0.0557525	4.80031	1.58422e-06	1.95918e-05	PGM1	protein_coding
ENSG00000079785.16	4976.47	0.0699863	0.0396311	1.76594	0.0774051	0.156878	DDX1	protein_coding
ENSG00000079805.18	7756.32	-0.119042	0.0425203	-2.79965	0.00511576	0.0184704	DNM2	protein_coding
ENSG00000079819.19	2111.03	0.158976	0.0725032	2.19267	0.028331	0.0721844	EPB41L2	protein_coding
ENSG00000079841.18	128.757	-1.0387	0.189095	-5.49301	3.95142e-08	7.6012e-07	RIMS1	protein_coding
ENSG00000079931.15	2077.46	0.366064	0.0924237	3.96071	7.47261e-05	0.000541032	MOXD1	protein_coding
ENSG00000079950.14	3047.33	-0.0716254	0.0454995	-1.5742	0.115441	0.212573	STX7	protein_coding
ENSG00000079974.18	778.799	-0.176769	0.055246	-3.19966	0.00137589	0.00631539	RABL2B	protein_coding
ENSG00000079999.14	3270.62	-0.0717728	0.0548126	-1.30942	0.190392	0.309616	KEAP1	protein_coding
ENSG00000080007.8	94.1733	0.203354	0.176256	1.15374	0.248606	0.376824	DDX43	protein_coding
ENSG00000080031.10	827.367	0.212046	0.150779	1.40634	0.159624	0.27146	PTPRH	protein_coding
ENSG00000080166.16	11.741	-0.631979	0.146541	-4.31265	1.61309e-05	0.000145016	DCT	protein_coding
ENSG00000080189.15	3133.85	-0.000937735	0.0436914	-0.0214627	0.982877	0.98955	SLC35C2	protein_coding
ENSG00000080200.10	1060.82	-0.190355	0.0941892	-2.02098	0.0432814	0.100421	CRYBG3	protein_coding
ENSG00000080224.17	27.187	0.759873	0.207072	3.6696	0.000242928	0.00146912	EPHA6	protein_coding
ENSG00000080293.10	1003.21	-0.712767	0.169933	-4.19439	2.73605e-05	0.000228324	SCTR	protein_coding
ENSG00000080298.15	619.263	-0.136862	0.0824802	-1.65933	0.0970492	0.186116	RFX3	protein_coding
ENSG00000080345.18	3011.17	0.0422965	0.0565595	0.747823	0.454567	0.585112	RIF1	protein_coding
ENSG00000080371.6	3279.87	0.0317565	0.045284	0.701273	0.483132	0.611341	RAB21	protein_coding
ENSG00000080493.18	1811.54	-0.701492	0.122937	-5.70609	1.156e-08	2.5261e-07	SLC4A4	protein_coding
ENSG00000080503.24	4016.18	-0.182801	0.0601189	-3.04065	0.00236065	0.00980516	SMARCA2	protein_coding
ENSG00000080511.5	0.700548	0.160012	0.285502	0.56046	0.575165	0.689606	RDH8	protein_coding
ENSG00000080546.13	831.883	-0.282642	0.0636888	-4.43786	9.08584e-06	8.88518e-05	SESN1	protein_coding
ENSG00000080561.14	812.323	-0.0853334	0.0634056	-1.34583	0.178356	0.294849	MID2	protein_coding
ENSG00000080572.13	32.3571	-0.0993551	0.222238	-0.447066	0.654827	0.754236	DNAAF6	protein_coding
ENSG00000080573.7	929.479	1.04708	0.0982824	10.6537	1.6748e-26	6.29682e-24	COL5A3	protein_coding
ENSG00000080603.17	209.717	-0.0933535	0.0571253	-1.63419	0.10222	0.193777	SRCAP	protein_coding
ENSG00000080608.10	1439.04	0.167928	0.0537715	3.12299	0.00179022	0.00782481	PUM3	protein_coding
ENSG00000080618.17	261.183	-2.03295	0.203643	-9.98293	1.81037e-23	4.73497e-21	CPB2	protein_coding
ENSG00000080644.16	32.617	-0.0869119	0.133493	-0.651058	0.515009	0.63859	CHRNA3	protein_coding
ENSG00000080709.16	74.2146	0.0582355	0.101672	0.572776	0.566797	0.682374	KCNN2	protein_coding
ENSG00000080802.19	1111.58	-0.017679	0.0356684	-0.495648	0.620143	0.726326	CNOT4	protein_coding
ENSG00000080815.19	4672.09	0.0330395	0.034991	0.944227	0.345054	0.479562	PSEN1	protein_coding
ENSG00000080819.9	1030.45	0.123495	0.055085	2.2419	0.0249679	0.065327	CPOX	protein_coding
ENSG00000080822.17	2627.01	0.232241	0.0489839	4.74117	2.12488e-06	2.5226e-05	CLDND1	protein_coding
ENSG00000080823.23	457.317	-0.181585	0.0719086	-2.52521	0.0115628	0.0355841	MOK	protein_coding
ENSG00000080824.19	51429	0.0878817	0.0562698	1.56179	0.118337	0.216608	HSP90AA1	protein_coding
ENSG00000080839.12	683.41	0.190075	0.0637157	2.98318	0.0028527	0.0114754	RBL1	protein_coding
ENSG00000080845.18	3715.6	0.145354	0.0494526	2.93927	0.0032899	0.0128953	DLGAP4	protein_coding
ENSG00000080854.16	773.608	-0.400597	0.152988	-2.61848	0.00883212	0.0287457	IGSF9B	protein_coding
ENSG00000080910.13	0.497948	-0.447249	0.460725	-0.97075	0.331673	0.465606	CFHR2	protein_coding
ENSG00000080947.15	175.53	-0.25978	0.0869868	-2.98643	0.00282255	0.0113758	CROCCP3	transcribed_unprocessed_pseudogene
ENSG00000080986.13	590.541	0.53382	0.102134	5.22664	1.72617e-07	2.78922e-06	NDC80	protein_coding
ENSG00000081014.11	682.889	0.0716291	0.0448026	1.59877	0.109871	0.204707	AP4E1	protein_coding
ENSG00000081019.13	1204.16	-0.116312	0.0458665	-2.53588	0.0112165	0.0347581	RSBN1	protein_coding
ENSG00000081026.19	2247.58	-0.407899	0.0793733	-5.13899	2.76213e-07	4.22793e-06	MAGI3	protein_coding
ENSG00000081041.9	1738.72	-0.0656712	0.121839	-0.538997	0.589889	0.702498	CXCL2	protein_coding
ENSG00000081051.8	13.8224	-1.79248	0.286914	-6.24745	4.17214e-10	1.30137e-08	AFP	protein_coding
ENSG00000081052.13	1496.6	-0.303454	0.108127	-2.80645	0.00500909	0.0181584	COL4A4	protein_coding
ENSG00000081059.20	776.476	-0.0147886	0.0775179	-0.190777	0.848701	0.898051	TCF7	protein_coding
ENSG00000081087.15	1624.47	0.0341201	0.0515182	0.662292	0.507784	0.632308	OSTM1	protein_coding
ENSG00000081138.14	20.0086	0.92481	0.253533	3.64769	0.00026461	0.00158027	CDH7	protein_coding
ENSG00000081148.12	19.1505	-0.0839382	0.100958	-0.831417	0.405738	0.53934	IMPG2	protein_coding
ENSG00000081154.12	5778.53	0.037215	0.0419929	0.886223	0.375497	0.51019	PCNP	protein_coding
ENSG00000081177.18	1450.16	-0.0153231	0.0394879	-0.388046	0.697982	0.786979	EXD2	protein_coding
ENSG00000081181.8	242.809	0.181759	0.106756	1.70256	0.0886502	0.173595	ARG2	protein_coding
ENSG00000081189.16	1677.03	-0.335553	0.0810208	-4.14157	3.44939e-05	0.000278738	MEF2C	protein_coding
ENSG00000081237.20	4179.12	-0.225066	0.0948712	-2.37233	0.0176761	0.0495886	PTPRC	protein_coding
ENSG00000081248.11	4.45318	-0.657842	0.186752	-3.52254	0.000427427	0.00236885	CACNA1S	protein_coding
ENSG00000081277.13	1883	-0.457758	0.212847	-2.15065	0.0315041	0.0782289	PKP1	protein_coding
ENSG00000081307.14	1888.03	-0.0439511	0.0384556	-1.14291	0.253077	0.381982	UBA5	protein_coding
ENSG00000081320.11	4515.86	-0.063494	0.0631275	-1.00581	0.314509	0.44839	STK17B	protein_coding
ENSG00000081377.17	1074.06	-0.124314	0.0552173	-2.25136	0.0243627	0.064062	CDC14B	protein_coding
ENSG00000081386.12	523.667	-0.185403	0.0458362	-4.0449	5.23451e-05	0.000398734	ZNF510	protein_coding
ENSG00000081479.15	1226.82	-0.69521	0.177576	-3.91501	9.04012e-05	0.000633606	LRP2	protein_coding
ENSG00000081665.14	885.673	-0.244437	0.0722033	-3.3854	0.000710756	0.00364813	ZNF506	protein_coding
ENSG00000081692.12	316.756	-0.031623	0.0514105	-0.615107	0.538484	0.65822	JMJD4	protein_coding
ENSG00000081721.12	825.866	0.0393203	0.0420722	0.934591	0.349999	0.484488	DUSP12	protein_coding
ENSG00000081760.17	2154.37	-0.0359549	0.0600907	-0.598344	0.54961	0.667769	AACS	protein_coding
ENSG00000081791.9	2596.71	-0.276905	0.0413125	-6.70268	2.04625e-11	8.34131e-10	DELE1	protein_coding
ENSG00000081800.9	0.547297	0.0129921	0.329611	0.0394164	0.968558	0.980692	SLC13A1	protein_coding
ENSG00000081803.16	3290.81	-0.4999	0.0659056	-7.58509	3.32248e-14	2.28378e-12	CADPS2	protein_coding
ENSG00000081818.4	136.552	0.155484	0.0876901	1.77311	0.0762107	0.155017	PCDHB4	protein_coding
ENSG00000081842.18	35.3254	0.359762	0.176275	2.04092	0.0412592	0.0965964	PCDHA6	protein_coding
ENSG00000081853.15	145.758	0.0721798	0.127758	0.564974	0.572091	0.686957	PCDHGA2	protein_coding
ENSG00000081870.12	981.033	0.121989	0.0505893	2.41137	0.0158928	0.0456905	HSPB11	protein_coding
ENSG00000081913.14	984.714	-0.061927	0.065036	-0.952195	0.340998	0.475325	PHLPP1	protein_coding
ENSG00000081923.15	3201.53	-0.260546	0.0808663	-3.22194	0.00127324	0.00591777	ATP8B1	protein_coding
ENSG00000081985.13	168.427	0.183953	0.135674	1.35585	0.175148	0.290859	IL12RB2	protein_coding
ENSG00000082014.17	976.331	-0.299309	0.0816915	-3.66389	0.000248416	0.00149736	SMARCD3	protein_coding
ENSG00000082068.9	1473.81	0.0473627	0.0458761	1.0324	0.301882	0.435131	WDR70	protein_coding
ENSG00000082074.19	1778.36	-0.0182467	0.0958652	-0.190336	0.849045	0.898341	FYB1	protein_coding
ENSG00000082126.18	3.03876	0.604552	0.151552	3.98907	6.63329e-05	0.000488409	MPP4	protein_coding
ENSG00000082146.13	810.856	-0.240955	0.0584451	-4.12276	3.74362e-05	0.000299582	STRADB	protein_coding
ENSG00000082153.18	7339.49	0.328561	0.0574155	5.72252	1.04957e-08	2.32002e-07	BZW1	protein_coding
ENSG00000082175.15	134.013	-0.315373	0.113877	-2.76942	0.00561557	0.0199163	PGR	protein_coding
ENSG00000082196.21	355.519	0.454689	0.117887	3.85699	0.00011479	0.000778499	C1QTNF3	protein_coding
ENSG00000082212.13	2178.73	-0.0699372	0.0495472	-1.41153	0.158089	0.269601	ME2	protein_coding
ENSG00000082213.18	1764.85	0.182428	0.0508046	3.59079	0.000329683	0.00190305	C5orf22	protein_coding
ENSG00000082258.13	2255.33	-0.158216	0.0429298	-3.68546	0.000228286	0.00139499	CCNT2	protein_coding
ENSG00000082269.17	1151.61	-0.0165063	0.0696485	-0.236994	0.812661	0.871901	FAM135A	protein_coding
ENSG00000082293.13	20.0785	-0.00217949	0.16169	-0.0134794	0.989245	0.993611	COL19A1	protein_coding
ENSG00000082397.17	1393.59	0.167242	0.0931949	1.79454	0.0727263	0.149606	EPB41L3	protein_coding
ENSG00000082438.17	2186.56	-0.324224	0.0718049	-4.51535	6.32123e-06	6.49499e-05	COBLL1	protein_coding
ENSG00000082458.12	3198.65	-0.226836	0.0473946	-4.78611	1.70043e-06	2.08089e-05	DLG3	protein_coding
ENSG00000082482.14	38.3	0.825512	0.19834	4.1621	3.15338e-05	0.000257387	KCNK2	protein_coding
ENSG00000082497.12	959.901	-0.116025	0.106155	-1.09297	0.274407	0.405239	SERTAD4	protein_coding
ENSG00000082512.15	1356.39	-0.181192	0.0736407	-2.46048	0.0138749	0.0410954	TRAF5	protein_coding
ENSG00000082515.18	1038.51	0.0183213	0.0537124	0.341101	0.733028	0.813083	MRPL22	protein_coding
ENSG00000082516.9	1348.22	0.0235885	0.0437846	0.53874	0.590066	0.702551	GEMIN5	protein_coding
ENSG00000082556.14	67.9674	-0.481179	0.252306	-1.90712	0.0565051	0.123226	OPRK1	protein_coding
ENSG00000082641.16	11036	0.0226404	0.0472595	0.479066	0.631892	0.7359	NFE2L1	protein_coding
ENSG00000082684.16	145.707	0.862903	0.116923	7.3801	1.58174e-13	9.667e-12	SEMA5B	protein_coding
ENSG00000082701.17	3109.94	0.0311278	0.0466652	0.667045	0.504743	0.629792	GSK3B	protein_coding
ENSG00000082781.12	7641.93	0.427896	0.0615191	6.95551	3.51293e-12	1.66209e-10	ITGB5	protein_coding
ENSG00000082805.20	2478.2	0.0697317	0.056439	1.23552	0.216636	0.340703	ERC1	protein_coding
ENSG00000082898.18	7899.44	0.0464011	0.0427197	1.08617	0.277402	0.408517	XPO1	protein_coding
ENSG00000082929.8	13.3149	-0.334796	0.189878	-1.76322	0.0778642	0.157619	LINC01587	lncRNA
ENSG00000082996.20	3049.88	-0.140068	0.044955	-3.11575	0.00183481	0.00797913	RNF13	protein_coding
ENSG00000083067.23	16.3754	0.084871	0.143069	0.593216	0.553036	0.670828	TRPM3	protein_coding
ENSG00000083093.10	707.204	0.0679039	0.0395705	1.71602	0.0861582	0.169955	PALB2	protein_coding
ENSG00000083097.14	774.462	-0.282941	0.0630501	-4.48756	7.20423e-06	7.2627e-05	DOP1A	protein_coding
ENSG00000083099.11	1588.26	-0.103674	0.0433039	-2.3941	0.0166613	0.0473696	LYRM2	protein_coding
ENSG00000083123.15	788.086	-0.195794	0.0499723	-3.91805	8.92691e-05	0.000626923	BCKDHB	protein_coding
ENSG00000083168.11	3321.29	-0.00700969	0.0621874	-0.112719	0.910253	0.941164	KAT6A	protein_coding
ENSG00000083223.18	1537.56	0.0116349	0.0520295	0.223621	0.823052	0.879732	TUT7	protein_coding
ENSG00000083290.20	1070.72	-0.132031	0.0554196	-2.38238	0.017201	0.0485497	ULK2	protein_coding
ENSG00000083307.12	2702.3	-0.145394	0.0612452	-2.37397	0.0175982	0.0494325	GRHL2	protein_coding
ENSG00000083312.17	5878.52	0.108196	0.050973	2.12261	0.0337865	0.0826011	TNPO1	protein_coding
ENSG00000083444.17	8654.44	0.486855	0.0581134	8.37767	5.39842e-17	6.26232e-15	PLOD1	protein_coding
ENSG00000083454.22	99.7435	0.226262	0.11425	1.98041	0.0476573	0.108096	P2RX5	protein_coding
ENSG00000083457.12	924.1	0.020155	0.0612394	0.329118	0.742067	0.819743	ITGAE	protein_coding
ENSG00000083520.15	2191.72	-0.0429681	0.0417274	-1.02973	0.303135	0.436505	DIS3	protein_coding
ENSG00000083535.16	958.498	-0.240215	0.0499921	-4.80507	1.54699e-06	1.91934e-05	PIBF1	protein_coding
ENSG00000083544.16	794.568	-0.232186	0.0497081	-4.67098	2.99766e-06	3.42082e-05	TDRD3	protein_coding
ENSG00000083622.8	2.36059	-0.21516	0.259729	-0.828401	0.407443	0.540873	AC000061.1	lncRNA
ENSG00000083635.8	378.196	0.0602936	0.0424147	1.42153	0.155163	0.265795	NUFIP1	protein_coding
ENSG00000083642.19	1580.18	-0.0272664	0.0480133	-0.567892	0.570108	0.685337	PDS5B	protein_coding
ENSG00000083720.13	1308.02	0.0635704	0.0946329	0.671758	0.501738	0.62725	OXCT1	protein_coding
ENSG00000083750.13	500.067	-0.0590666	0.0416992	-1.41649	0.156631	0.267689	RRAGB	protein_coding
ENSG00000083782.8	64.8241	1.53492	0.216139	7.10151	1.23399e-12	6.34459e-11	EPYC	protein_coding
ENSG00000083799.18	2584.94	-0.158725	0.0526615	-3.01406	0.00257776	0.0105549	CYLD	protein_coding
ENSG00000083807.10	220.314	-0.0179241	0.0842395	-0.212776	0.831502	0.885997	SLC27A5	protein_coding
ENSG00000083812.12	370.46	-0.011103	0.0404172	-0.274709	0.78354	0.850538	ZNF324	protein_coding
ENSG00000083814.13	306.937	-0.241263	0.0696517	-3.46384	0.000532521	0.00285582	ZNF671	protein_coding
ENSG00000083817.9	226.334	-0.00888404	0.050564	-0.175699	0.860531	0.906741	ZNF416	protein_coding
ENSG00000083828.16	508.268	-0.120303	0.0577656	-2.0826	0.0372874	0.0892783	ZNF586	protein_coding
ENSG00000083838.16	189.636	-0.0607976	0.0443641	-1.37042	0.170555	0.285195	ZNF446	protein_coding
ENSG00000083844.10	1560.51	-0.0565419	0.0550198	-1.02766	0.304108	0.437487	ZNF264	protein_coding
ENSG00000083845.9	28376.7	0.0258311	0.0830009	0.311214	0.755638	0.829704	RPS5	protein_coding
ENSG00000083857.14	8580.13	0.180702	0.0960878	1.8806	0.0600269	0.129081	FAT1	protein_coding
ENSG00000083896.13	3499.79	-0.0895155	0.0268996	-3.32776	0.000875478	0.00435197	YTHDC1	protein_coding
ENSG00000083937.10	2768.11	0.0870149	0.046901	1.85529	0.0635549	0.134755	CHMP2B	protein_coding
ENSG00000084070.12	3537.02	-0.0121962	0.0530065	-0.23009	0.818022	0.876002	SMAP2	protein_coding
ENSG00000084072.17	2374.28	0.0282916	0.0418477	0.676062	0.499001	0.624981	PPIE	protein_coding
ENSG00000084073.10	4147.47	0.10438	0.0437822	2.38407	0.0171221	0.0483663	ZMPSTE24	protein_coding
ENSG00000084090.13	7961.8	-0.0330292	0.0351008	-0.940979	0.346716	0.481255	STARD7	protein_coding
ENSG00000084092.7	1175.43	-0.0249774	0.0438786	-0.569239	0.569194	0.684414	NOA1	protein_coding
ENSG00000084093.19	2164.93	-0.000289633	0.0477082	-0.00607092	0.995156	0.99721	REST	protein_coding
ENSG00000084110.11	543.326	0.392529	0.166925	2.35153	0.0186965	0.0519356	HAL	protein_coding
ENSG00000084112.15	2929.49	0.264015	0.048611	5.43118	5.59821e-08	1.03222e-06	SSH1	protein_coding
ENSG00000084207.18	33611.5	-0.276301	0.0813638	-3.39587	0.000684112	0.00353333	GSTP1	protein_coding
ENSG00000084234.18	52880.5	-0.219641	0.0632844	-3.4707	0.000519102	0.00279632	APLP2	protein_coding
ENSG00000084444.14	530.055	-0.0609374	0.0731547	-0.832994	0.404848	0.538515	FAM234B	protein_coding
ENSG00000084453.16	65.9515	-0.0086604	0.234208	-0.0369774	0.970503	0.981976	SLCO1A2	protein_coding
ENSG00000084463.8	4229.24	0.229799	0.0471405	4.87476	1.08938e-06	1.40758e-05	WBP11	protein_coding
ENSG00000084623.12	9550.3	0.0906197	0.0496423	1.82545	0.0679328	0.141799	EIF3I	protein_coding
ENSG00000084628.10	39.5163	0.833246	0.179329	4.64647	3.37667e-06	3.78765e-05	NKAIN1	protein_coding
ENSG00000084636.18	2462.88	0.586181	0.0816701	7.17743	7.10361e-13	3.7864e-11	COL16A1	protein_coding
ENSG00000084652.16	4888.6	0.06082	0.0338387	1.79735	0.0722798	0.148891	TXLNA	protein_coding
ENSG00000084674.15	44.4491	-0.0526705	0.202024	-0.260714	0.794313	0.858592	APOB	protein_coding
ENSG00000084676.15	2616.01	-0.0633644	0.0509349	-1.24403	0.21349	0.337203	NCOA1	protein_coding
ENSG00000084693.16	1467.98	-0.0435775	0.0490407	-0.888597	0.37422	0.508914	AGBL5	protein_coding
ENSG00000084710.14	467.534	0.141472	0.120885	1.1703	0.241879	0.369367	EFR3B	protein_coding
ENSG00000084731.15	975.588	0.804026	0.0952111	8.44466	3.0493e-17	3.64782e-15	KIF3C	protein_coding
ENSG00000084733.11	8839.81	0.229386	0.0485105	4.72859	2.26082e-06	2.66445e-05	RAB10	protein_coding
ENSG00000084734.9	51.0898	0.307544	0.174544	1.76199	0.0780706	0.157945	GCKR	protein_coding
ENSG00000084754.12	9146.41	-0.048505	0.0364345	-1.33129	0.183093	0.300845	HADHA	protein_coding
ENSG00000084764.12	934.811	-0.132818	0.067047	-1.98097	0.0475945	0.108	MAPRE3	protein_coding
ENSG00000084774.14	3365.74	0.273841	0.0623123	4.39465	1.1095e-05	0.000105178	CAD	protein_coding
ENSG00000085063.17	13742.3	-0.0932789	0.0681484	-1.36876	0.171074	0.285874	CD59	protein_coding
ENSG00000085117.12	3129.45	-0.07276	0.0811417	-0.896703	0.369877	0.50459	CD82	protein_coding
ENSG00000085185.15	1168.8	0.115521	0.0609696	1.89473	0.0581282	0.126002	BCORL1	protein_coding
ENSG00000085224.23	4064.56	-0.169577	0.058273	-2.91005	0.00361369	0.0139234	ATRX	protein_coding
ENSG00000085231.14	485.979	-0.034126	0.0398866	-0.855576	0.392233	0.526246	AK6	protein_coding
ENSG00000085265.11	649.32	-0.390248	0.117567	-3.31937	0.000902206	0.00445904	FCN1	protein_coding
ENSG00000085274.16	784.186	0.0036479	0.048998	0.0744499	0.940652	0.961808	MYNN	protein_coding
ENSG00000085276.19	3469.66	-0.58672	0.101247	-5.79494	6.83475e-09	1.5892e-07	MECOM	protein_coding
ENSG00000085365.18	2743.97	0.00591962	0.051707	0.114484	0.908854	0.940262	SCAMP1	protein_coding
ENSG00000085377.15	1662.33	0.037333	0.042199	0.884689	0.376324	0.510951	PREP	protein_coding
ENSG00000085382.12	505.862	-0.0101646	0.0566665	-0.179376	0.857643	0.904574	HACE1	protein_coding
ENSG00000085415.16	1824	0.0584896	0.0523428	1.11743	0.263809	0.393955	SEH1L	protein_coding
ENSG00000085433.16	686.163	0.0564914	0.0441184	1.28045	0.200387	0.321795	WDR47	protein_coding
ENSG00000085449.15	2278.74	0.0671727	0.0441351	1.52198	0.128015	0.229964	WDFY1	protein_coding
ENSG00000085465.13	229.379	-0.834124	0.0984336	-8.47398	2.37145e-17	2.86952e-15	OVGP1	protein_coding
ENSG00000085491.17	2284.34	0.182834	0.0601144	3.04144	0.00235451	0.00978256	SLC25A24	protein_coding
ENSG00000085511.20	1060.38	0.0442679	0.0422542	1.04766	0.294797	0.427649	MAP3K4	protein_coding
ENSG00000085514.16	534.134	0.0698368	0.0866007	0.806423	0.419999	0.552869	PILRA	protein_coding
ENSG00000085552.17	1381.93	0.144755	0.103457	1.39918	0.161759	0.27427	IGSF9	protein_coding
ENSG00000085563.15	189.569	-0.245388	0.10118	-2.42527	0.015297	0.0443502	ABCB1	protein_coding
ENSG00000085644.14	1105.45	-0.0944798	0.0559082	-1.68991	0.0910453	0.177305	ZNF213	protein_coding
ENSG00000085662.14	4679.84	0.353383	0.108667	3.25199	0.00114598	0.0054257	AKR1B1	protein_coding
ENSG00000085719.13	6478.43	-0.124607	0.0520876	-2.39226	0.0167451	0.0475405	CPNE3	protein_coding
ENSG00000085721.13	2326.32	-0.0167969	0.0390697	-0.42992	0.667254	0.763558	RRN3	protein_coding
ENSG00000085733.16	14838.2	-0.0636395	0.0514269	-1.23748	0.215911	0.339829	CTTN	protein_coding
ENSG00000085741.13	101.368	-0.340225	0.133285	-2.55261	0.010692	0.0334471	WNT11	protein_coding
ENSG00000085760.15	1754.43	0.0535321	0.0394808	1.3559	0.17513	0.290846	MTIF2	protein_coding
ENSG00000085788.14	1981.29	0.0522996	0.0643065	0.813286	0.416054	0.549032	DDHD2	protein_coding
ENSG00000085831.15	2173.61	-0.513704	0.0894773	-5.74116	9.403e-09	2.10388e-07	TTC39A	protein_coding
ENSG00000085832.17	3669.94	-0.0783085	0.0362494	-2.16027	0.0307518	0.0768686	EPS15	protein_coding
ENSG00000085840.13	362.691	0.593351	0.0963507	6.15825	7.35534e-10	2.14492e-08	ORC1	protein_coding
ENSG00000085871.9	1670.13	-0.201435	0.0565986	-3.559	0.000372264	0.0021061	MGST2	protein_coding
ENSG00000085872.15	1225.2	0.100309	0.0529383	1.89482	0.0581158	0.125988	CHERP	protein_coding
ENSG00000085978.22	1894.58	0.140454	0.0382756	3.66954	0.00024299	0.00146928	ATG16L1	protein_coding
ENSG00000085982.14	2774.95	-0.0759636	0.0466426	-1.62863	0.103391	0.195489	USP40	protein_coding
ENSG00000085998.14	3782.19	-0.0208651	0.0471657	-0.442378	0.658216	0.756835	POMGNT1	protein_coding
ENSG00000085999.13	217.327	0.592678	0.098511	6.01636	1.78379e-09	4.74202e-08	RAD54L	protein_coding
ENSG00000086015.22	2912.32	0.203163	0.0537886	3.77707	0.000158683	0.00102109	MAST2	protein_coding
ENSG00000086061.16	8936.17	0.0849445	0.0479216	1.77257	0.0762999	0.155168	DNAJA1	protein_coding
ENSG00000086062.13	15161.5	0.356516	0.0597559	5.9662	2.42844e-09	6.27743e-08	B4GALT1	protein_coding
ENSG00000086065.14	4637.39	-0.00982662	0.0532936	-0.184386	0.85371	0.901589	CHMP5	protein_coding
ENSG00000086102.19	2573.44	-0.159473	0.0393103	-4.05677	4.97554e-05	0.0003817	NFX1	protein_coding
ENSG00000086159.13	41.1926	-0.438474	0.188964	-2.32041	0.0203188	0.0554938	AQP6	protein_coding
ENSG00000086189.10	481.592	0.0605918	0.0504296	1.20151	0.229552	0.355938	DIMT1	protein_coding
ENSG00000086200.17	1019.92	0.0877536	0.0476978	1.83978	0.0658	0.138317	IPO11	protein_coding
ENSG00000086205.18	170.111	0.0132088	0.107028	0.123415	0.901778	0.935664	FOLH1	protein_coding
ENSG00000086232.13	11541.8	0.11664	0.0452594	2.57715	0.00996188	0.0316951	EIF2AK1	protein_coding
ENSG00000086288.12	22.4728	-0.500601	0.101909	-4.91225	9.00371e-07	1.19639e-05	NME8	protein_coding
ENSG00000086289.12	2826.19	-0.381646	0.101496	-3.7602	0.000169774	0.00108204	EPDR1	protein_coding
ENSG00000086300.16	1278.65	-0.0135195	0.0872303	-0.154987	0.876832	0.917991	SNX10	protein_coding
ENSG00000086475.15	2431.38	0.0503818	0.0416367	1.21003	0.226266	0.352143	SEPHS1	protein_coding
ENSG00000086504.17	2488.51	0.0928425	0.0587055	1.5815	0.113764	0.210184	MRPL28	protein_coding
ENSG00000086506.3	6.34227	0.160537	0.232633	0.690085	0.490141	0.61767	HBQ1	protein_coding
ENSG00000086544.3	2943.56	0.133211	0.069373	1.92022	0.0548301	0.120484	ITPKC	protein_coding
ENSG00000086548.9	77354.2	-0.540446	0.131396	-4.11312	3.90349e-05	0.000310078	CEACAM6	protein_coding
ENSG00000086570.12	275.718	0.331646	0.189644	1.74878	0.0803295	0.161345	FAT2	protein_coding
ENSG00000086589.12	2176.92	0.0100654	0.0304545	0.330506	0.741018	0.81892	RBM22	protein_coding
ENSG00000086598.11	17941	0.134036	0.0547785	2.44687	0.0144101	0.042371	TMED2	protein_coding
ENSG00000086619.14	1425.56	-0.402406	0.118968	-3.38247	0.000718369	0.00368137	ERO1B	protein_coding
ENSG00000086666.19	3643.05	-0.039851	0.0440995	-0.90366	0.366176	0.500854	ZFAND6	protein_coding
ENSG00000086696.11	222.868	-0.356895	0.206805	-1.72576	0.0843911	0.167458	HSD17B2	protein_coding
ENSG00000086712.13	1155.56	-0.142545	0.0453063	-3.14624	0.00165385	0.00734542	TXLNG	protein_coding
ENSG00000086717.18	53.6859	0.622524	0.120688	5.15815	2.49408e-07	3.85406e-06	PPEF1	protein_coding
ENSG00000086730.17	950.442	0.0488433	0.0776767	0.628802	0.529478	0.650668	LAT2	protein_coding
ENSG00000086758.16	14289.9	0.00184608	0.0512978	0.0359875	0.971292	0.982468	HUWE1	protein_coding
ENSG00000086827.9	963.057	0.148729	0.0424019	3.50762	0.000452141	0.00248586	ZW10	protein_coding
ENSG00000086848.15	387.783	0.133011	0.0737593	1.80331	0.07134	0.147366	ALG9	protein_coding
ENSG00000086967.10	82.0474	-0.28107	0.135629	-2.07235	0.0382328	0.0910655	MYBPC2	protein_coding
ENSG00000086991.13	262.563	1.00391	0.0915652	10.9639	5.69807e-28	2.72659e-25	NOX4	protein_coding
ENSG00000087008.16	944.704	-0.194785	0.0495536	-3.9308	8.46624e-05	0.000599974	ACOX3	protein_coding
ENSG00000087053.20	2047.48	0.250039	0.0509422	4.90828	9.18768e-07	1.217e-05	MTMR2	protein_coding
ENSG00000087074.8	3920.74	0.12038	0.0671359	1.79308	0.0729602	0.149977	PPP1R15A	protein_coding
ENSG00000087076.9	622.998	-0.21841	0.104192	-2.09622	0.0360625	0.0869303	HSD17B14	protein_coding
ENSG00000087077.14	3724.87	0.0621178	0.0807237	0.769511	0.44159	0.572979	TRIP6	protein_coding
ENSG00000087085.16	886.319	-0.0633745	0.156418	-0.40516	0.68536	0.777138	ACHE	protein_coding
ENSG00000087086.15	210290	-0.105089	0.0842671	-1.24709	0.212364	0.335981	FTL	protein_coding
ENSG00000087087.20	4730.69	0.0982016	0.0458447	2.14205	0.0321896	0.0795744	SRRT	protein_coding
ENSG00000087088.20	2606.81	0.0754657	0.0528785	1.42715	0.153536	0.263812	BAX	protein_coding
ENSG00000087095.13	1241.49	-0.158975	0.0394555	-4.02922	5.59626e-05	0.00042126	NLK	protein_coding
ENSG00000087111.21	3386.95	0.101661	0.0485677	2.09318	0.0363328	0.0874351	PIGS	protein_coding
ENSG00000087116.16	1815.29	0.972851	0.0889926	10.9318	8.1199e-28	3.71653e-25	ADAMTS2	protein_coding
ENSG00000087128.10	673.456	0.67948	0.209139	3.24894	0.00115836	0.00547447	TMPRSS11E	protein_coding
ENSG00000087152.15	3777.06	0.114784	0.0412687	2.78138	0.0054128	0.0193421	ATXN7L3	protein_coding
ENSG00000087157.19	1579.8	-0.118551	0.0449478	-2.63753	0.00835126	0.0274587	PGS1	protein_coding
ENSG00000087191.13	4662.2	0.0111645	0.0466788	0.239177	0.810968	0.870705	PSMC5	protein_coding
ENSG00000087206.17	989.263	0.0213067	0.0353075	0.603461	0.546202	0.665053	UIMC1	protein_coding
ENSG00000087237.12	88.8935	-0.00207508	0.0712129	-0.0291392	0.976754	0.985814	CETP	protein_coding
ENSG00000087245.13	15456	1.00021	0.0870569	11.4891	1.49602e-30	8.87267e-28	MMP2	protein_coding
ENSG00000087250.9	23.0663	0.802526	0.185575	4.32453	1.52857e-05	0.000138363	MT3	protein_coding
ENSG00000087253.13	1334.29	-0.0825213	0.0724377	-1.1392	0.254618	0.383673	LPCAT2	protein_coding
ENSG00000087258.16	232.171	-0.226378	0.112316	-2.01554	0.0438479	0.101367	GNAO1	protein_coding
ENSG00000087263.17	1510.7	0.115312	0.035172	3.27854	0.00104347	0.00503548	OGFOD1	protein_coding
ENSG00000087266.17	2699.31	0.172958	0.0524316	3.29874	0.000971211	0.0047422	SH3BP2	protein_coding
ENSG00000087269.16	1344.46	0.0632268	0.0430425	1.46894	0.141849	0.248465	NOP14	protein_coding
ENSG00000087274.17	9655.51	0.0256282	0.0327684	0.782102	0.434155	0.566088	ADD1	protein_coding
ENSG00000087299.12	535.345	-0.145255	0.0572553	-2.53698	0.0111814	0.0346816	L2HGDH	protein_coding
ENSG00000087301.9	583.464	-0.256591	0.0699467	-3.66838	0.000244089	0.00147508	TXNDC16	protein_coding
ENSG00000087302.9	5084.85	0.0139006	0.0460592	0.301798	0.762806	0.835056	RTRAF	protein_coding
ENSG00000087303.18	654.171	0.859458	0.0972426	8.83829	9.71973e-19	1.4361e-16	NID2	protein_coding
ENSG00000087338.5	1872.99	-0.038225	0.0413952	-0.923418	0.35579	0.490407	GMCL1	protein_coding
ENSG00000087365.16	11662.8	0.0884555	0.038681	2.28679	0.0222078	0.0595674	SF3B2	protein_coding
ENSG00000087448.11	1240.89	0.132029	0.056656	2.33036	0.019787	0.0543552	KLHL42	protein_coding
ENSG00000087460.27	52995.4	-0.0480838	0.058003	-0.828989	0.407111	0.540517	GNAS	protein_coding
ENSG00000087470.18	3040.38	0.2795	0.0522273	5.35161	8.7175e-08	1.5134e-06	DNM1L	protein_coding
ENSG00000087494.16	245.632	1.13739	0.160067	7.10571	1.19706e-12	6.16225e-11	PTHLH	protein_coding
ENSG00000087495.17	722.301	-0.441684	0.181012	-2.44008	0.0146838	0.0430256	PHACTR3	protein_coding
ENSG00000087502.18	2421.27	0.193381	0.0549665	3.51817	0.00043454	0.00240321	ERGIC2	protein_coding
ENSG00000087510.7	1019.87	0.0337394	0.0893105	0.377776	0.705597	0.792721	TFAP2C	protein_coding
ENSG00000087586.18	1170.61	0.403256	0.09928	4.06181	4.86945e-05	0.000374372	AURKA	protein_coding
ENSG00000087589.16	330.559	-0.191918	0.0870706	-2.20417	0.0275126	0.0705773	CASS4	protein_coding
ENSG00000087842.11	989.419	-0.20759	0.113499	-1.82901	0.0673979	0.140973	PIR	protein_coding
ENSG00000087884.14	180.074	-0.0644405	0.0513458	-1.25503	0.209468	0.332636	AAMDC	protein_coding
ENSG00000087903.13	666.949	-0.147304	0.0795394	-1.85197	0.0640306	0.135564	RFX2	protein_coding
ENSG00000087995.16	1156.38	-0.0226642	0.0435588	-0.520313	0.602845	0.71255	METTL2A	protein_coding
ENSG00000088002.12	410.698	0.509459	0.128348	3.96935	7.20696e-05	0.000525321	SULT2B1	protein_coding
ENSG00000088035.18	764.623	-0.0638031	0.0443773	-1.43774	0.150508	0.259834	ALG6	protein_coding
ENSG00000088038.19	2172.76	0.145949	0.0476592	3.06234	0.00219611	0.00924945	CNOT3	protein_coding
ENSG00000088053.11	14.5743	-0.0364353	0.139433	-0.261311	0.793853	0.858212	GP6	protein_coding
ENSG00000088179.9	1254.99	-0.373891	0.0607693	-6.15262	7.62114e-10	2.21018e-08	PTPN4	protein_coding
ENSG00000088205.13	4549.21	0.136839	0.0387808	3.52852	0.000417897	0.00232368	DDX18	protein_coding
ENSG00000088247.17	6962.63	0.173901	0.045469	3.82462	0.000130974	0.000869767	KHSRP	protein_coding
ENSG00000088256.9	2367.52	0.0586207	0.0480486	1.22003	0.222454	0.347646	GNA11	protein_coding
ENSG00000088280.19	1494.26	-0.225293	0.0749763	-3.00485	0.00265708	0.0108166	ASAP3	protein_coding
ENSG00000088298.13	2746.3	-0.105407	0.0503341	-2.09414	0.0362473	0.0872593	EDEM2	protein_coding
ENSG00000088305.18	347.61	0.583086	0.10434	5.58833	2.29267e-08	4.6865e-07	DNMT3B	protein_coding
ENSG00000088320.4	43.7753	0.00200744	0.0872934	0.0229965	0.981653	0.988752	REM1	protein_coding
ENSG00000088325.16	2799.94	0.679467	0.10924	6.21997	4.97247e-10	1.52725e-08	TPX2	protein_coding
ENSG00000088340.17	976.551	0.846945	0.13186	6.42306	1.3356e-10	4.60614e-09	FER1L4	transcribed_unitary_pseudogene
ENSG00000088356.6	1021.74	0.144205	0.0595206	2.42278	0.0154022	0.0446028	PDRG1	protein_coding
ENSG00000088367.23	3362.55	-0.156612	0.0604203	-2.59204	0.00954095	0.0305823	EPB41L1	protein_coding
ENSG00000088386.17	202.544	0.903517	0.203982	4.42939	9.44979e-06	9.18562e-05	SLC15A1	protein_coding
ENSG00000088387.19	4433.95	-0.271539	0.0699003	-3.88466	0.000102471	0.000705174	DOCK9	protein_coding
ENSG00000088448.14	4040.76	-0.0829696	0.062111	-1.33583	0.181605	0.298988	ANKRD10	protein_coding
ENSG00000088451.11	682.977	-0.0377269	0.0527877	-0.714691	0.4748	0.603918	TGDS	protein_coding
ENSG00000088538.13	219.455	0.300285	0.129749	2.31435	0.0206486	0.056205	DOCK3	protein_coding
ENSG00000088543.15	332.229	-0.0962011	0.0619761	-1.55223	0.120608	0.219599	C3orf18	protein_coding
ENSG00000088682.14	1929.76	-0.0298289	0.0486792	-0.612766	0.540031	0.65969	COQ9	protein_coding
ENSG00000088726.16	102.083	0.596899	0.150519	3.9656	7.32102e-05	0.000531578	TMEM40	protein_coding
ENSG00000088727.13	307.418	-0.181934	0.0574977	-3.16419	0.00155515	0.00698665	KIF9	protein_coding
ENSG00000088756.13	314.394	0.30022	0.0944249	3.17946	0.00147552	0.00668635	ARHGAP28	protein_coding
ENSG00000088766.12	143.959	-0.0830153	0.0980981	-0.846248	0.397414	0.531126	CRLS1	protein_coding
ENSG00000088782.5	0.0527652	-0.193055	1.36165	-0.14178	0.887253		DEFB127	protein_coding
ENSG00000088808.18	2676.04	-0.422189	0.0676468	-6.24108	4.34569e-10	1.3495e-08	PPP1R13B	protein_coding
ENSG00000088812.18	3714.28	-0.0511874	0.0512022	-0.999711	0.31745	0.451209	ATRN	protein_coding
ENSG00000088826.18	722.632	0.845745	0.0977139	8.65532	4.91534e-18	6.59172e-16	SMOX	protein_coding
ENSG00000088827.12	1561.2	-0.315716	0.104039	-3.03459	0.00240859	0.0099605	SIGLEC1	protein_coding
ENSG00000088832.18	8861.43	0.140456	0.0393046	3.57352	0.000352209	0.00201401	FKBP1A	protein_coding
ENSG00000088833.17	3700.33	0.0640595	0.0424782	1.50806	0.13154	0.234604	NSFL1C	protein_coding
ENSG00000088836.14	583.508	0.319646	0.134086	2.38389	0.0171309	0.0483842	SLC4A11	protein_coding
ENSG00000088854.12	1072.26	-0.24359	0.0562883	-4.32754	1.50783e-05	0.000136691	C20orf194	protein_coding
ENSG00000088876.13	373.073	0.017476	0.0452216	0.386453	0.699161	0.787824	ZNF343	protein_coding
ENSG00000088881.21	628.565	-0.0549765	0.0945159	-0.581664	0.560793	0.677136	EBF4	protein_coding
ENSG00000088882.8	743.541	0.897303	0.108508	8.26949	1.34529e-16	1.41622e-14	CPXM1	protein_coding
ENSG00000088888.18	4976.85	-0.114379	0.0464507	-2.46237	0.0138022	0.040938	MAVS	protein_coding
ENSG00000088899.15	2635.59	-0.306621	0.0802292	-3.82182	0.000132472	0.000877497	LZTS3	protein_coding
ENSG00000088926.14	63.2989	-1.44875	0.205817	-7.03901	1.93605e-12	9.56867e-11	F11	protein_coding
ENSG00000088930.8	4787.01	0.0553251	0.0439578	1.25859	0.208177	0.330975	XRN2	protein_coding
ENSG00000088970.16	543.115	-0.141705	0.047305	-2.99557	0.00273933	0.0110871	KIZ	protein_coding
ENSG00000088986.11	6599.15	0.207849	0.0484828	4.28706	1.81056e-05	0.000159863	DYNLL1	protein_coding
ENSG00000088992.18	4059.9	-0.137121	0.178735	-0.767174	0.442978	0.574181	TESC	protein_coding
ENSG00000089006.17	4721.78	-0.10692	0.0408093	-2.62	0.00879308	0.0286386	SNX5	protein_coding
ENSG00000089009.15	24631.8	-0.0411608	0.0537983	-0.765094	0.444215	0.57527	RPL6	protein_coding
ENSG00000089012.14	185.614	-0.0555831	0.103887	-0.535036	0.592625	0.704521	SIRPG	protein_coding
ENSG00000089022.14	1724.2	0.0412284	0.0363293	1.13485	0.256437	0.385639	MAPKAPK5	protein_coding
ENSG00000089041.17	257.274	-0.351799	0.0959271	-3.66736	0.000245067	0.00147971	P2RX7	protein_coding
ENSG00000089048.14	927.376	0.108248	0.0516457	2.09596	0.0360855	0.0869664	ESF1	protein_coding
ENSG00000089050.16	1602.47	-0.1648	0.0526824	-3.12817	0.00175898	0.00771389	RBBP9	protein_coding
ENSG00000089053.13	5533.89	0.105015	0.0382282	2.74706	0.00601328	0.0210101	ANAPC5	protein_coding
ENSG00000089057.15	1783.86	0.00524927	0.0602828	0.0870775	0.93061	0.955261	SLC23A2	protein_coding
ENSG00000089060.11	2329.18	0.112843	0.0495246	2.27852	0.0226957	0.0605598	SLC8B1	protein_coding
ENSG00000089063.15	5133.03	0.0147775	0.0472506	0.312747	0.754473	0.828835	TMEM230	protein_coding
ENSG00000089091.16	242.481	-0.0814113	0.0607108	-1.34097	0.17993	0.296892	DZANK1	protein_coding
ENSG00000089094.19	1173.82	-0.0240366	0.0400771	-0.599759	0.548667	0.667007	KDM2B	protein_coding
ENSG00000089101.19	70.8589	-0.319187	0.155	-2.05928	0.0394678	0.0932638	CFAP61	protein_coding
ENSG00000089116.4	23.4985	1.37935	0.257268	5.36154	8.25156e-08	1.44958e-06	LHX5	protein_coding
ENSG00000089123.16	523.262	0.00180481	0.0449822	0.0401227	0.967995	0.980421	TASP1	protein_coding
ENSG00000089127.14	3895.89	0.193724	0.0977678	1.98147	0.0475385	0.107902	OAS1	protein_coding
ENSG00000089154.11	7090.36	0.188208	0.049362	3.81281	0.000137395	0.000904421	GCN1	protein_coding
ENSG00000089157.16	64841	0.118713	0.0713631	1.66351	0.0962101	0.184915	RPLP0	protein_coding
ENSG00000089159.16	2359.56	0.296027	0.0573784	5.1592	2.48006e-07	3.8338e-06	PXN	protein_coding
ENSG00000089163.4	67.299	-0.223265	0.0658215	-3.39198	0.000693906	0.00357427	SIRT4	protein_coding
ENSG00000089169.15	10.6178	-0.655643	0.146231	-4.48363	7.33849e-06	7.38066e-05	RPH3A	protein_coding
ENSG00000089177.19	1529.64	-0.235855	0.0558939	-4.21969	2.44643e-05	0.000207527	KIF16B	protein_coding
ENSG00000089195.15	1151.95	0.235191	0.0524338	4.48549	7.27479e-06	7.32682e-05	TRMT6	protein_coding
ENSG00000089199.10	533.278	0.814596	0.239585	3.40004	0.00067377	0.00348891	CHGB	protein_coding
ENSG00000089220.5	10833.5	-0.294936	0.0551033	-5.35242	8.67835e-08	1.50758e-06	PEBP1	protein_coding
ENSG00000089225.20	406.769	0.0238447	0.0867118	0.274987	0.783326	0.850438	TBX5	protein_coding
ENSG00000089234.16	1309.97	0.0167415	0.033049	0.506566	0.612459	0.720433	BRAP	protein_coding
ENSG00000089248.7	10465.1	-0.185218	0.0641322	-2.88806	0.00387629	0.0147383	ERP29	protein_coding
ENSG00000089250.19	74.9026	0.46834	0.185977	2.51827	0.0117933	0.0361482	NOS1	protein_coding
ENSG00000089280.19	10998.4	0.0161247	0.0432888	0.372492	0.709527	0.795735	FUS	protein_coding
ENSG00000089289.16	2545.08	-0.111414	0.048949	-2.27612	0.0228387	0.060868	IGBP1	protein_coding
ENSG00000089327.15	5147.3	0.220526	0.0870554	2.53317	0.0113035	0.0349625	FXYD5	protein_coding
ENSG00000089335.21	1143.91	-0.136561	0.0515115	-2.65108	0.00802356	0.0265679	ZNF302	protein_coding
ENSG00000089351.14	6473.61	0.0168251	0.0705972	0.238325	0.811629	0.871149	GRAMD1A	protein_coding
ENSG00000089356.18	60.7049	-0.246431	0.14504	-1.69906	0.0893088	0.174648	FXYD3	protein_coding
ENSG00000089472.16	942.131	0.745623	0.0937746	7.95123	1.84669e-15	1.61041e-13	HEPH	protein_coding
ENSG00000089486.17	1433.12	-0.230511	0.0645396	-3.57162	0.000354785	0.00202654	CDIP1	protein_coding
ENSG00000089505.18	51.9946	0.291373	0.07069	4.12184	3.75862e-05	0.000300611	CMTM1	protein_coding
ENSG00000089558.9	18.8872	0.0186298	0.109112	0.17074	0.864428	0.909073	KCNH4	protein_coding
ENSG00000089597.18	22602.7	0.134489	0.0456876	2.94365	0.00324362	0.0127483	GANAB	protein_coding
ENSG00000089639.11	1505.97	-0.056306	0.0474576	-1.18645	0.235445	0.362606	GMIP	protein_coding
ENSG00000089682.16	596.827	-0.0124405	0.0513711	-0.242169	0.80865	0.869036	RBM41	protein_coding
ENSG00000089685.15	2010.32	0.556667	0.111126	5.00934	5.46166e-07	7.68667e-06	BIRC5	protein_coding
ENSG00000089692.9	422.373	-0.0297812	0.116677	-0.255245	0.798534	0.861418	LAG3	protein_coding
ENSG00000089693.11	8890.09	0.134789	0.0592432	2.27517	0.0228955	0.0609891	MLF2	protein_coding
ENSG00000089723.10	179.453	0.23209	0.0769755	3.01512	0.00256877	0.0105243	OTUB2	protein_coding
ENSG00000089737.17	6718.04	-0.0648152	0.0376709	-1.72056	0.08533	0.168756	DDX24	protein_coding
ENSG00000089775.12	820.651	-0.181966	0.0556017	-3.27266	0.0010654	0.00511552	ZBTB25	protein_coding
ENSG00000089818.18	1716.18	0.0181987	0.0428388	0.424818	0.670969	0.76631	NECAP1	protein_coding
ENSG00000089820.16	1952.4	0.175325	0.0824416	2.12665	0.0334488	0.0819919	ARHGAP4	protein_coding
ENSG00000089847.12	112.755	-0.243888	0.113889	-2.14146	0.032237	0.0796588	ANKRD24	protein_coding
ENSG00000089876.12	1895.61	-0.00110095	0.0572345	-0.0192358	0.984653	0.990865	DHX32	protein_coding
ENSG00000089902.10	2422	0.00116371	0.0517498	0.0224872	0.982059	0.989031	RCOR1	protein_coding
ENSG00000089916.18	1667.73	-0.00200422	0.0583233	-0.034364	0.972587	0.983372	GPATCH2L	protein_coding
ENSG00000090006.18	4622.67	0.00174987	0.0862688	0.020284	0.983817	0.990213	LTBP4	protein_coding
ENSG00000090013.11	4177.86	0.016173	0.0910097	0.177706	0.858953	0.905555	BLVRB	protein_coding
ENSG00000090020.11	3389.61	-0.0899235	0.0706192	-1.27336	0.202891	0.324824	SLC9A1	protein_coding
ENSG00000090054.15	3617.1	0.0843541	0.0371189	2.27254	0.0230542	0.061326	SPTLC1	protein_coding
ENSG00000090060.18	9747.37	-0.0309728	0.0451904	-0.685385	0.493101	0.620024	PAPOLA	protein_coding
ENSG00000090061.17	383.569	0.107032	0.0495476	2.16019	0.0307579	0.0768746	CCNK	protein_coding
ENSG00000090097.22	1255.58	0.216192	0.0605704	3.56926	0.000357989	0.00204084	PCBP4	protein_coding
ENSG00000090104.12	4983.25	0.0596872	0.108594	0.549636	0.582569	0.696183	RGS1	protein_coding
ENSG00000090238.12	3039.93	-0.156303	0.0669922	-2.33315	0.0196402	0.0540436	YPEL3	protein_coding
ENSG00000090263.16	1688.14	-0.0374017	0.0605714	-0.617481	0.536918	0.65703	MRPS33	protein_coding
ENSG00000090266.13	1983.81	-0.0610047	0.0553332	-1.1025	0.270245	0.400881	NDUFB2	protein_coding
ENSG00000090273.14	5448.66	0.0952936	0.0512478	1.85947	0.0629612	0.133766	NUDC	protein_coding
ENSG00000090316.16	2939.75	0.128814	0.039708	3.24402	0.00117854	0.00554987	MAEA	protein_coding
ENSG00000090339.9	12577.9	0.212594	0.10007	2.12445	0.0336328	0.0823242	ICAM1	protein_coding
ENSG00000090372.15	3757.76	0.175105	0.0498142	3.51516	0.000439491	0.00242677	STRN4	protein_coding
ENSG00000090376.11	1467.53	-0.106001	0.11177	-0.948386	0.342933	0.477295	IRAK3	protein_coding
ENSG00000090382.7	17260.3	-0.454527	0.13016	-3.49206	0.000479303	0.0026137	LYZ	protein_coding
ENSG00000090402.8	1.23473	1.02798	0.471979	2.17802	0.0294046	0.0742636	SI	protein_coding
ENSG00000090432.7	1761.42	0.13398	0.0453405	2.95498	0.00312693	0.0123798	MUL1	protein_coding
ENSG00000090447.12	738.559	-0.0284031	0.0516805	-0.54959	0.582601	0.696201	TFAP4	protein_coding
ENSG00000090470.15	934.199	-0.0368534	0.0295296	-1.24802	0.212025	0.335633	PDCD7	protein_coding
ENSG00000090487.11	4823.67	-0.0678578	0.0359144	-1.88943	0.0588338	0.127191	SPG21	protein_coding
ENSG00000090512.12	3.64211	0.36184	0.249873	1.4481	0.14759	0.256072	FETUB	protein_coding
ENSG00000090520.11	1858.75	0.201296	0.0475488	4.23345	2.30134e-05	0.000197046	DNAJB11	protein_coding
ENSG00000090530.10	1528.5	-0.40435	0.139273	-2.90329	0.00369262	0.0141576	P3H2	protein_coding
ENSG00000090534.20	129.562	-0.198229	0.175627	-1.1287	0.259026	0.388452	THPO	protein_coding
ENSG00000090539.15	628.356	-0.00718354	0.13043	-0.055076	0.956078	0.97231	CHRD	protein_coding
ENSG00000090554.13	8.48073	-0.332572	0.102255	-3.25239	0.00114437	0.00541991	FLT3LG	protein_coding
ENSG00000090565.17	2139.88	-0.0366684	0.0596014	-0.615227	0.538405	0.658181	RAB11FIP3	protein_coding
ENSG00000090581.10	3019.53	-0.158547	0.0558626	-2.83816	0.00453737	0.0167674	GNPTG	protein_coding
ENSG00000090612.22	1014.5	-0.0650337	0.0474794	-1.36972	0.170773	0.285496	ZNF268	protein_coding
ENSG00000090615.15	6127.49	0.0692953	0.0494978	1.39997	0.161523	0.273992	GOLGA3	protein_coding
ENSG00000090621.15	6949.68	0.107319	0.0448233	2.39426	0.0166539	0.0473548	PABPC4	protein_coding
ENSG00000090659.18	290.695	0.181155	0.106199	1.70581	0.0880442	0.172713	CD209	protein_coding
ENSG00000090661.12	2135.86	-0.623756	0.0965486	-6.46054	1.04329e-10	3.67938e-09	CERS4	protein_coding
ENSG00000090674.16	1005.25	0.000152231	0.0524914	0.00290011	0.997686	0.998658	MCOLN1	protein_coding
ENSG00000090686.16	2868.89	-0.0427957	0.0372708	-1.14824	0.25087	0.37945	USP48	protein_coding
ENSG00000090776.6	1547.08	0.197393	0.0939809	2.10035	0.0356983	0.0862382	EFNB1	protein_coding
ENSG00000090857.14	1439.75	-0.0526459	0.0546655	-0.963057	0.335519	0.469475	PDPR	protein_coding
ENSG00000090861.17	8291.08	-0.0152017	0.0522887	-0.290727	0.77126	0.841645	AARS1	protein_coding
ENSG00000090863.12	10674.5	0.104682	0.043071	2.43046	0.0150796	0.0438978	GLG1	protein_coding
ENSG00000090889.12	956.441	0.536429	0.105172	5.1005	3.38761e-07	5.07467e-06	KIF4A	protein_coding
ENSG00000090905.19	2626.49	-0.0445586	0.0489671	-0.90997	0.362838	0.497683	TNRC6A	protein_coding
ENSG00000090924.15	3113.68	0.219886	0.0923722	2.38044	0.0172921	0.0487548	PLEKHG2	protein_coding
ENSG00000090932.11	156.225	0.654271	0.228954	2.85765	0.00426784	0.0159449	DLL3	protein_coding
ENSG00000090971.5	875.976	0.097558	0.0735972	1.32557	0.184983	0.303316	NAT14	protein_coding
ENSG00000090975.13	1163.86	0.0469048	0.0711998	0.658778	0.510038	0.634276	PITPNM2	protein_coding
ENSG00000090989.18	1557.4	0.0335449	0.0391156	0.857585	0.391121	0.525152	EXOC1	protein_coding
ENSG00000091009.8	1106.42	0.0245192	0.0397592	0.616691	0.537439	0.657477	RBM27	protein_coding
ENSG00000091010.6	7.00286	0.0841142	0.128114	0.65656	0.511464	0.635483	POU4F3	protein_coding
ENSG00000091039.17	3575.55	0.134111	0.0574743	2.33341	0.0196266	0.0540167	OSBPL8	protein_coding
ENSG00000091073.19	1974.97	0.201678	0.0754105	2.67441	0.00748615	0.0251123	DTX2	protein_coding
ENSG00000091106.19	209.494	-0.210019	0.0791766	-2.65253	0.00798904	0.0264786	NLRC4	protein_coding
ENSG00000091127.14	1119.51	0.206455	0.0591118	3.49261	0.000478321	0.00260969	PUS7	protein_coding
ENSG00000091128.13	13.5375	0.411368	0.113607	3.62097	0.000293498	0.00172551	LAMB4	protein_coding
ENSG00000091129.21	474.455	-0.314072	0.147838	-2.12443	0.0336343	0.0823242	NRCAM	protein_coding
ENSG00000091136.15	6923.71	0.720465	0.0716028	10.062	8.13582e-24	2.22462e-21	LAMB1	protein_coding
ENSG00000091137.14	225.702	-0.238466	0.178293	-1.33749	0.181061	0.298349	SLC26A4	protein_coding
ENSG00000091138.13	3.42231	-0.0740306	0.194297	-0.381017	0.703191	0.790913	SLC26A3	protein_coding
ENSG00000091140.14	3383.05	0.125681	0.0478013	2.62924	0.00855758	0.0280102	DLD	protein_coding
ENSG00000091157.14	963.088	-0.21055	0.0480463	-4.38223	1.17472e-05	0.000110318	WDR7	protein_coding
ENSG00000091164.13	3044.24	-0.117125	0.0520092	-2.25201	0.0243218	0.0639744	TXNL1	protein_coding
ENSG00000091181.20	101.855	-0.173209	0.152302	-1.13727	0.255425	0.384556	IL5RA	protein_coding
ENSG00000091262.16	987.438	-0.7033	0.095913	-7.33268	2.25593e-13	1.34936e-11	ABCC6	protein_coding
ENSG00000091317.8	5654.04	0.02383	0.045361	0.525342	0.599345	0.709765	CMTM6	protein_coding
ENSG00000091409.15	4130.59	0.562049	0.111302	5.04974	4.42406e-07	6.40841e-06	ITGA6	protein_coding
ENSG00000091428.18	251.932	-0.108193	0.0832486	-1.29964	0.193725	0.313664	RAPGEF4	protein_coding
ENSG00000091436.17	2667.1	0.186762	0.0652068	2.86415	0.00418127	0.0156771	MAP3K20	protein_coding
ENSG00000091482.8	16.8626	-0.0488518	0.190171	-0.256884	0.797269	0.86045	SMPX	protein_coding
ENSG00000091483.7	3041.11	-0.0544731	0.0490772	-1.10995	0.267022	0.39747	FH	protein_coding
ENSG00000091490.11	10343.1	-0.227433	0.0579241	-3.92639	8.62291e-05	0.000608569	SEL1L3	protein_coding
ENSG00000091513.16	615.028	0.0272979	0.212676	0.128354	0.897868	0.93294	TF	protein_coding
ENSG00000091527.16	7799.2	0.0980886	0.0433334	2.26358	0.0235998	0.0624955	CDV3	protein_coding
ENSG00000091536.19	116.643	-0.291966	0.0891993	-3.27319	0.0010634	0.00510825	MYO15A	protein_coding
ENSG00000091542.9	4226.28	0.0612077	0.0393663	1.55483	0.119987	0.218763	ALKBH5	protein_coding
ENSG00000091583.11	390.068	-1.97402	0.19442	-10.1534	3.20093e-24	8.92636e-22	APOH	protein_coding
ENSG00000091592.16	1273.4	-0.12339	0.0872943	-1.41349	0.15751	0.268886	NLRP1	protein_coding
ENSG00000091622.16	849.649	-0.404171	0.0846489	-4.77467	1.80004e-06	2.18375e-05	PITPNM3	protein_coding
ENSG00000091640.8	1900.8	-0.119114	0.0543985	-2.18965	0.0285498	0.072588	SPAG7	protein_coding
ENSG00000091651.9	380.708	0.501541	0.0898157	5.58412	2.34892e-08	4.78755e-07	ORC6	protein_coding
ENSG00000091656.19	194.975	0.495868	0.158051	3.13739	0.00170459	0.00752161	ZFHX4	protein_coding
ENSG00000091664.9	0.203475	-0.112625	0.59207	-0.190222	0.849135		SLC17A6	protein_coding
ENSG00000091704.10	2.36357	0.222305	0.198142	1.12195	0.261885	0.391831	CPA1	protein_coding
ENSG00000091732.17	757.71	0.132346	0.0442205	2.99287	0.00276369	0.0111718	ZC3HC1	protein_coding
ENSG00000091831.24	691.556	0.0272851	0.138736	0.196669	0.844087	0.894772	ESR1	protein_coding
ENSG00000091844.8	601.775	0.0619265	0.126761	0.488532	0.625173	0.73043	RGS17	protein_coding
ENSG00000091879.14	677.031	0.518513	0.106465	4.87025	1.11457e-06	1.43484e-05	ANGPT2	protein_coding
ENSG00000091947.10	2007.27	-0.0501723	0.0583747	-0.859488	0.390072	0.524153	TMEM101	protein_coding
ENSG00000091972.18	454.919	0.366203	0.0710927	5.15107	2.59011e-07	3.9922e-06	CD200	protein_coding
ENSG00000091986.16	6918.26	0.631094	0.1009	6.25463	3.98471e-10	1.24753e-08	CCDC80	protein_coding
ENSG00000092009.10	9.44962	-0.519351	0.15872	-3.27212	0.00106743	0.00512364	CMA1	protein_coding
ENSG00000092010.15	9473.64	-0.0531971	0.0592145	-0.89838	0.368983	0.503761	PSME1	protein_coding
ENSG00000092020.10	705.726	0.0854688	0.0607634	1.40658	0.159551	0.271439	PPP2R3C	protein_coding
ENSG00000092036.18	673.895	-0.226398	0.0583257	-3.88161	0.000103766	0.000712189	HAUS4	protein_coding
ENSG00000092051.17	52.0178	-0.341683	0.0982754	-3.47679	0.000507452	0.00274445	JPH4	protein_coding
ENSG00000092054.13	4.39418	-0.354436	0.200797	-1.76514	0.0775394	0.15709	MYH7	protein_coding
ENSG00000092067.6	9.80077	-0.408745	0.126664	-3.22701	0.00125091	0.00583799	CEBPE	protein_coding
ENSG00000092068.20	2457.11	-0.279659	0.114527	-2.44185	0.014612	0.0428725	SLC7A8	protein_coding
ENSG00000092094.11	1540.44	-0.0910119	0.0475777	-1.91291	0.0557594	0.122048	OSGEP	protein_coding
ENSG00000092096.18	828.616	0.256377	0.103224	2.4837	0.0130024	0.0390721	SLC22A17	protein_coding
ENSG00000092098.17	31.2838	-0.0479029	0.0819993	-0.584186	0.559095	0.67557	RNF31	protein_coding
ENSG00000092108.22	3062.14	0.0903991	0.0544369	1.66062	0.0967897	0.185775	SCFD1	protein_coding
ENSG00000092140.16	1096.98	0.236457	0.0715736	3.30369	0.000954211	0.00467475	G2E3	protein_coding
ENSG00000092148.13	7038.75	-0.101288	0.0522176	-1.93973	0.0524121	0.116345	HECTD1	protein_coding
ENSG00000092199.18	18349.8	0.10621	0.0394258	2.69391	0.00706184	0.0239426	HNRNPC	protein_coding
ENSG00000092200.12	80.7244	-0.262819	0.0711369	-3.69455	0.000220276	0.00135095	RPGRIP1	protein_coding
ENSG00000092201.10	6133.18	0.199702	0.0472029	4.23072	2.32947e-05	0.000199009	SUPT16H	protein_coding
ENSG00000092203.15	3674.22	0.0380568	0.0354037	1.07494	0.282402	0.414041	TOX4	protein_coding
ENSG00000092208.17	511.633	0.203263	0.0761142	2.67051	0.0075737	0.0253575	GEMIN2	protein_coding
ENSG00000092295.12	93.16	0.034704	0.0931458	0.372578	0.709463	0.795735	TGM1	protein_coding
ENSG00000092330.18	2474.26	0.0541201	0.0391691	1.3817	0.167063	0.280608	TINF2	protein_coding
ENSG00000092345.14	4.81441	0.231134	0.185034	1.24914	0.211614	0.335158	DAZL	protein_coding
ENSG00000092377.15	12.5082	-0.916342	0.365227	-2.50897	0.0121085	0.0369262	TBL1Y	protein_coding
ENSG00000092421.17	396.368	0.0877891	0.0999518	0.878315	0.379773	0.514324	SEMA6A	protein_coding
ENSG00000092439.16	1813.39	-0.193138	0.0554631	-3.48227	0.000497178	0.00269789	TRPM7	protein_coding
ENSG00000092445.12	757.269	0.0333285	0.0834479	0.399393	0.689604	0.780508	TYRO3	protein_coding
ENSG00000092470.12	525.293	0.342689	0.0718266	4.77106	1.83254e-06	2.21807e-05	WDR76	protein_coding
ENSG00000092529.25	286.814	-0.909833	0.122123	-7.45015	9.32316e-14	5.89473e-12	CAPN3	protein_coding
ENSG00000092531.10	581.813	0.0133366	0.0484125	0.275478	0.782949	0.850138	SNAP23	protein_coding
ENSG00000092607.15	536.679	0.128436	0.150926	0.850988	0.394776	0.528523	TBX15	protein_coding
ENSG00000092621.13	1560.29	0.158445	0.132491	1.19589	0.231738	0.358588	PHGDH	protein_coding
ENSG00000092758.18	107.252	0.575367	0.125879	4.57081	4.85839e-06	5.18848e-05	COL9A3	protein_coding
ENSG00000092820.18	28698.9	-0.0263356	0.0642063	-0.410171	0.68168	0.774301	EZR	protein_coding
ENSG00000092841.19	23576.7	0.156144	0.0606505	2.57449	0.0100388	0.0318795	MYL6	protein_coding
ENSG00000092847.13	2551.17	-0.00409708	0.0455863	-0.0898753	0.928386	0.953742	AGO1	protein_coding
ENSG00000092850.12	183.936	-0.322042	0.164089	-1.96261	0.0496917	0.111658	TEKT2	protein_coding
ENSG00000092853.14	535.811	0.633887	0.0958556	6.61293	3.76781e-11	1.46364e-09	CLSPN	protein_coding
ENSG00000092871.17	983.254	-0.028751	0.0513587	-0.559808	0.575611	0.690002	RFFL	protein_coding
ENSG00000092929.12	3231.72	0.341041	0.099107	3.44114	0.000579264	0.00306512	UNC13D	protein_coding
ENSG00000092931.11	1294.47	-0.0324964	0.0424728	-0.76511	0.444206	0.57527	MFSD11	protein_coding
ENSG00000092964.18	7378.21	-0.415237	0.0727	-5.71165	1.11884e-08	2.44999e-07	DPYSL2	protein_coding
ENSG00000092969.12	679.144	0.535421	0.119305	4.48781	7.19586e-06	7.25774e-05	TGFB2	protein_coding
ENSG00000092978.11	968.599	0.0332774	0.0503365	0.661099	0.508549	0.63304	GPATCH2	protein_coding
ENSG00000093000.19	2744.97	0.032864	0.0408106	0.805282	0.420657	0.55344	NUP50	protein_coding
ENSG00000093009.11	517.41	0.665591	0.101379	6.56537	5.19029e-11	1.95315e-09	CDC45	protein_coding
ENSG00000093010.15	5457.89	0.0369795	0.064231	0.575727	0.5648	0.680552	COMT	protein_coding
ENSG00000093072.18	4431.91	-0.237225	0.0810699	-2.92618	0.00343155	0.0133462	ADA2	protein_coding
ENSG00000093100.13	5.18406	0.241734	0.149682	1.61498	0.106315	0.199716	AC016026.1	lncRNA
ENSG00000093134.15	86.3178	-0.0928468	0.160342	-0.579057	0.562551	0.678577	VNN3	protein_coding
[truncated: 58,662 more rows]

## Sheet: Supplementary Table 3
Supplementary table 3. Analysis of genes associated with IL-11 expression in the LUAD-TCGA database.
id	correlation_pearson	pvalue_pearson	padj_pearson	correlation_spearman	pvalue_spearman	padj_spearman	gene_name	gene_type
ENSG00000000003.15	0.0070594	0.870113	0.941181	0.0292171	0.498479	0.710216	TSPAN6	protein_coding
ENSG00000000005.6	-0.0135701	0.753269	0.880723	-0.0616674	0.152794	0.346673	TNMD	protein_coding
ENSG00000000419.13	0.172219	5.84219e-05	0.000709579	0.193194	6.25801e-06	8.9001e-05	DPM1	protein_coding
ENSG00000000457.14	-0.160065	0.000190281	0.00184408	-0.182337	2.05212e-05	0.000253296	SCYL3	protein_coding
ENSG00000000460.17	0.260726	7.96292e-10	3.88662e-08	0.258371	1.14192e-09	3.98402e-08	C1orf112	protein_coding
ENSG00000000938.13	-0.00380248	0.929817	0.967892	-0.0218616	0.612556	0.792134	FGR	protein_coding
ENSG00000000971.16	0.0844451	0.0500592	0.155702	0.0707412	0.100881	0.262349	CFH	protein_coding
ENSG00000001036.14	0.160723	0.00017887	0.00175083	0.140436	0.00107907	0.00768743	FUCA2	protein_coding
ENSG00000001084.13	0.159998	0.000191483	0.00185355	0.135379	0.0016314	0.0108449	GCLC	protein_coding
ENSG00000001167.14	0.169546	7.62884e-05	0.000884567	0.168258	8.66263e-05	0.000895593	NFYA	protein_coding
ENSG00000001460.18	0.0705983	0.101573	0.25927	0.0943948	0.0284292	0.10596	STPG1	protein_coding
ENSG00000001461.17	-0.125982	0.00339241	0.0190453	-0.158252	0.000225344	0.0020372	NIPAL3	protein_coding
ENSG00000001497.18	0.0402075	0.351501	0.589126	0.0315805	0.464372	0.682516	LAS1L	protein_coding
ENSG00000001561.7	-0.226722	1.03268e-07	2.85712e-06	-0.215253	4.53391e-07	8.72642e-06	ENPP4	protein_coding
ENSG00000001617.12	0.247216	6.0035e-09	2.30637e-07	0.265434	3.83126e-10	1.48461e-08	SEMA3F	protein_coding
ENSG00000001626.16	-0.174289	4.73901e-05	0.000597587	-0.172736	5.54599e-05	0.000606728	CFTR	protein_coding
ENSG00000001629.10	0.283124	2.15189e-11	1.47568e-09	0.256579	1.49899e-09	5.07346e-08	ANKIB1	protein_coding
ENSG00000001630.17	0.0701346	0.103845	0.263363	0.0319904	0.458592	0.677782	CYP51A1	protein_coding
ENSG00000001631.16	0.0431067	0.317832	0.55527	0.0228353	0.596812	0.781223	KRIT1	protein_coding
ENSG00000002016.18	0.00900179	0.834832	0.923092	-0.00183295	0.966135	0.985384	RAD52	protein_coding
ENSG00000002079.14	0.293328	3.71552e-12	2.96733e-10	0.330054	3.65091e-15	3.77115e-13	MYH16	transcribed_unitary_pseudogene
ENSG00000002330.14	-0.0392742	0.362802	0.600383	-0.0606423	0.159748	0.356878	BAD	protein_coding
ENSG00000002549.12	0.0827503	0.0548585	0.166435	0.0578113	0.180189	0.386461	LAP3	protein_coding
ENSG00000002586.20	0.240671	1.53231e-08	5.28537e-07	0.281387	2.88169e-11	1.42703e-09	CD99	protein_coding
ENSG00000002586.20_PAR_Y							CD99	protein_coding
ENSG00000002587.10	0.0380741	0.377663	0.614638	0.0916745	0.0333461	0.119275	HS3ST1	protein_coding
ENSG00000002726.21	-0.144922	0.000739283	0.00555655	-0.10178	0.0180973	0.0752959	AOC1	protein_coding
ENSG00000002745.13	0.0520983	0.227222	0.450242	0.124258	0.00386058	0.0220532	WNT16	protein_coding
ENSG00000002746.15	0.274805	8.55306e-11	5.12305e-09	0.296687	2.0519e-12	1.30197e-10	HECW1	protein_coding
ENSG00000002822.15	0.11588	0.00707804	0.034089	0.0947572	0.0278238	0.104282	MAD1L1	protein_coding
ENSG00000002834.18	0.133627	0.00187663	0.0117896	0.143717	0.000819218	0.00609882	LASP1	protein_coding
ENSG00000002919.15	0.0364489	0.398374	0.632824	0.057379	0.183473	0.390992	SNX11	protein_coding
ENSG00000002933.9	-0.0401728	0.351917	0.589551	-0.0462559	0.283732	0.512961	TMEM176A	protein_coding
ENSG00000003056.8	0.120662	0.00503041	0.0259757	0.0610443	0.156993	0.352983	M6PR	protein_coding
ENSG00000003096.14	0.0265049	0.539197	0.746327	0.0568265	0.187736	0.396375	KLHL13	protein_coding
ENSG00000003137.8	0.18608	1.37312e-05	0.000208646	0.198361	3.47173e-06	5.2934e-05	CYP26B1	protein_coding
ENSG00000003147.19	-0.0765352	0.0758401	0.210655	-0.0332484	0.441105	0.663399	ICA1	protein_coding
ENSG00000003249.15	0.00699944	0.871206	0.941676	0.0809236	0.0604537	0.183961	DBNDD1	protein_coding
ENSG00000003393.15	0.113071	0.00860294	0.0397585	0.0610158	0.157187	0.35324	ALS2	protein_coding
ENSG00000003400.15	-0.101345	0.0186	0.0728122	-0.087835	0.0415083	0.139677	CASP10	protein_coding
ENSG00000003402.20	-0.0239635	0.578803	0.773653	-0.0364852	0.397905	0.624521	CFLAR	protein_coding
ENSG00000003436.16	-0.0258569	0.549167	0.753659	-0.0291422	0.499581	0.711033	TFPI	protein_coding
ENSG00000003509.16	0.0242838	0.573737	0.769988	0.0252594	0.558437	0.754849	NDUFAF7	protein_coding
ENSG00000003756.17	-0.0793674	0.0655847	0.189783	-0.0927728	0.0312799	0.113794	RBM5	protein_coding
ENSG00000003987.14	-0.0108063	0.80235	0.906685	-0.00233578	0.956854	0.981291	MTMR7	protein_coding
ENSG00000003989.18	0.0140707	0.744479	0.875427	-0.0157639	0.714997	0.855162	SLC7A2	protein_coding
ENSG00000004059.11	0.0901892	0.0363249	0.121619	0.180487	2.49579e-05	0.000300353	ARF5	protein_coding
ENSG00000004139.14	-0.164704	0.000122431	0.00130502	-0.144733	0.000751326	0.00567905	SARM1	protein_coding
ENSG00000004142.12	0.0520931	0.227269	0.450287	0.0447463	0.299757	0.529353	POLDIP2	protein_coding
ENSG00000004399.13	0.0825686	0.0553949	0.167569	0.0714301	0.0975976	0.256247	PLXND1	protein_coding
ENSG00000004455.17	-0.0723406	0.0933889	0.244164	-0.0595762	0.16723	0.367793	AK2	protein_coding
ENSG00000004468.13	0.0510402	0.236814	0.462501	-0.000439453	0.991879	0.996625	CD38	protein_coding
ENSG00000004478.8	0.249041	4.60123e-09	1.83354e-07	0.239022	1.93216e-08	5.1939e-07	FKBP4	protein_coding
ENSG00000004487.17	0.227123	9.79174e-08	2.72343e-06	0.207189	1.22375e-06	2.10236e-05	KDM1A	protein_coding
ENSG00000004534.15	-0.0299965	0.487087	0.706835	-0.037986	0.378769	0.607287	RBM6	protein_coding
ENSG00000004660.15	-0.134883	0.00169768	0.0108328	-0.135273	0.00164545	0.0109257	CAMKK1	protein_coding
ENSG00000004700.16	0.285364	1.47239e-11	1.03806e-09	0.266022	3.49305e-10	1.37206e-08	RECQL	protein_coding
ENSG00000004766.17	0.130648	0.00237232	0.0142643	0.12003	0.00526624	0.028339	VPS50	protein_coding
ENSG00000004776.13	0.0625618	0.146917	0.335422	0.0922022	0.0323393	0.116714	HSPB6	protein_coding
ENSG00000004777.18	0.0893572	0.0380901	0.126156	0.0993092	0.0211135	0.0846196	ARHGAP33	protein_coding
ENSG00000004779.10	0.0482398	0.263565	0.494317	0.0704393	0.102348	0.264888	NDUFAB1	protein_coding
ENSG00000004799.8	-0.0704569	0.102261	0.260543	-0.094637	0.0280234	0.104853	PDK4	protein_coding
ENSG00000004809.14	-0.0333228	0.440084	0.668954	-0.00771208	0.858225	0.933418	SLC22A16	protein_coding
ENSG00000004838.14	-0.106267	0.0135722	0.0570732	-0.0650751	0.131324	0.313196	ZMYND10	protein_coding
ENSG00000004846.16	0.0277617	0.520125	0.732358	-0.045906	0.287393	0.51683	ABCB5	protein_coding
ENSG00000004848.8	-0.0696386	0.106319	0.268106	-0.00816966	0.84991	0.928692	ARX	protein_coding
ENSG00000004864.14	0.161833	0.000161069	0.00160793	0.154009	0.000332389	0.00284671	SLC25A13	protein_coding
ENSG00000004866.22	-0.100905	0.0191189	0.0743816	-0.165253	0.000116114	0.00114784	ST7	protein_coding
ENSG00000004897.12	0.272916	1.1626e-10	6.76711e-09	0.252151	2.90932e-09	9.30676e-08	CDC27	protein_coding
ENSG00000004939.15	0.0616245	0.153081	0.345223	0.0962669	0.0254192	0.0975625	SLC4A1	protein_coding
ENSG00000004948.16	-0.0138903	0.747643	0.877361	-0.0146146	0.734964	0.86648	CALCR	protein_coding
ENSG00000004961.15	0.146517	0.000644567	0.00497035	0.143111	0.000862299	0.00636864	HCCS	protein_coding
ENSG00000004975.12	0.139655	0.0011512	0.00794258	0.159406	0.00020238	0.00185545	DVL2	protein_coding
ENSG00000005001.10	0.171125	6.51984e-05	0.000778458	0.238918	1.9604e-08	5.25758e-07	PRSS22	protein_coding
ENSG00000005007.13	0.00531572	0.902007	0.955543	0.00570779	0.89482	0.951794	UPF1	protein_coding
ENSG00000005020.13	0.196787	4.16146e-06	7.37982e-05	0.193798	5.84638e-06	8.40786e-05	SKAP2	protein_coding
ENSG00000005022.6	-0.0338828	0.432432	0.662578	-0.0515294	0.232344	0.453482	SLC25A5	protein_coding
ENSG00000005059.16	0.188419	1.06393e-05	0.000167345	0.184661	1.60059e-05	0.000203523	MCUB	protein_coding
ENSG00000005073.6	0.238597	2.05039e-08	6.90331e-07	0.266681	3.14871e-10	1.25386e-08	HOXA11	protein_coding
ENSG00000005075.15	0.0845705	0.0497185	0.154952	0.117857	0.00615491	0.0321156	POLR2J	protein_coding
ENSG00000005100.13	0.235996	2.94354e-08	9.46868e-07	0.194905	5.15745e-06	7.50116e-05	DHX33	protein_coding
ENSG00000005102.14	-0.0763403	0.0765916	0.212191	-0.0842546	0.0505804	0.161616	MEOX1	protein_coding
ENSG00000005108.16	0.159348	0.000203482	0.00194914	0.136068	0.00154329	0.0103521	THSD7A	protein_coding
ENSG00000005156.12	0.0988939	0.0216612	0.0818277	0.109305	0.0111049	0.0515113	LIG3	protein_coding
ENSG00000005175.10	0.175403	4.22981e-05	0.000542259	0.157632	0.000238651	0.00214307	RPAP3	protein_coding
ENSG00000005187.12	-0.308463	2.40485e-13	2.45768e-11	-0.321379	2.0454e-14	1.81141e-12	ACSM3	protein_coding
ENSG00000005189.20	0.0466285	0.279866	0.512959	0.0309249	0.473702	0.690217	REXO5	protein_coding
ENSG00000005194.15	0.129039	0.00268724	0.0157559	0.114962	0.00754768	0.0378373	CIAPIN1	protein_coding
ENSG00000005206.17	-0.0204387	0.635885	0.810075	0.0290181	0.50141	0.712172	SPPL2B	protein_coding
ENSG00000005238.20	0.186038	1.37942e-05	0.000209218	0.203153	1.9824e-06	3.22941e-05	FAM214B	protein_coding
ENSG00000005243.10	0.174468	4.65358e-05	0.000588485	0.243181	1.07316e-08	3.042e-07	COPZ2	protein_coding
ENSG00000005249.13	-0.0117189	0.786046	0.898363	-0.029258	0.497878	0.709879	PRKAR2B	protein_coding
ENSG00000005302.19	0.0325087	0.451341	0.678496	0.0345832	0.422974	0.647189	MSL3	protein_coding
ENSG00000005339.15	0.053504	0.214911	0.433933	0.0419361	0.331165	0.561204	CREBBP	protein_coding
ENSG00000005379.17	-0.134415	0.00176248	0.011171	-0.0755465	0.0797137	0.223445	TSPOAP1	protein_coding
ENSG00000005381.8	0.152537	0.000379495	0.00323669	0.209702	9.01851e-07	1.61319e-05	MPO	protein_coding
ENSG00000005421.9	-0.0741584	0.0854213	0.229229	-0.0831551	0.0536787	0.168724	PON1	protein_coding
ENSG00000005436.14	0.0916707	0.0333535	0.113869	0.0497346	0.249038	0.473374	GCFC2	protein_coding
ENSG00000005448.17	0.105401	0.0143585	0.0596286	0.146254	0.000659393	0.00508331	WDR54	protein_coding
ENSG00000005469.12	0.0171018	0.691995	0.844657	0.0373333	0.387021	0.614417	CROT	protein_coding
ENSG00000005471.19	-0.0188742	0.661957	0.825627	-0.0153978	0.721337	0.85904	ABCB4	protein_coding
ENSG00000005483.21	0.0286388	0.507022	0.722328	-0.0180858	0.675256	0.832235	KMT2E	protein_coding
ENSG00000005486.17	0.00492593	0.909161	0.958951	0.0297976	0.48998	0.703357	RHBDD2	protein_coding
ENSG00000005513.10	-0.0480714	0.265237	0.496219	-0.0591604	0.170219	0.372295	SOX8	protein_coding
ENSG00000005700.15	0.0714494	0.0975065	0.251491	0.0189639	0.660451	0.822922	IBTK	protein_coding
ENSG00000005801.18	-0.00247575	0.954271	0.979314	-0.0290458	0.501002	0.711949	ZNF195	protein_coding
ENSG00000005810.18	0.0368822	0.392787	0.627783	-0.00296382	0.945268	0.976154	MYCBP2	protein_coding
ENSG00000005812.11	0.00127301	0.976477	0.989814	-0.0710608	0.0993469	0.259553	FBXL3	protein_coding
ENSG00000005844.19	-0.121695	0.00466518	0.0244564	-0.123014	0.00423413	0.0237546	ITGAL	protein_coding
ENSG00000005882.12	-0.12984	0.00252605	0.0150074	-0.136413	0.00150085	0.0101156	PDK2	protein_coding
ENSG00000005884.18	0.143916	0.000805446	0.00594722	0.129477	0.00259802	0.0159269	ITGA3	protein_coding
ENSG00000005889.16	-0.00873638	0.839635	0.925553	-0.0297007	0.491395	0.704339	ZFX	protein_coding
ENSG00000005893.16	0.0575665	0.182044	0.388333	0.0355085	0.410665	0.635784	LAMP2	protein_coding
ENSG00000005961.19	0.0118014	0.784577	0.897643	0.106162	0.0136651	0.0605366	ITGA2B	protein_coding
ENSG00000005981.13	-0.0539199	0.211362	0.429444	-0.135103	0.00166806	0.0110415	ASB4	protein_coding
ENSG00000006007.12	-0.0420558	0.329785	0.567868	-0.0443096	0.304503	0.534476	GDE1	protein_coding
ENSG00000006015.18	0.0413069	0.338477	0.576187	0.0563922	0.191137	0.40061	REX1BD	protein_coding
ENSG00000006016.11	0.0379684	0.378989	0.615787	0.0628709	0.144926	0.334756	CRLF1	protein_coding
ENSG00000006025.12	-0.0637313	0.139494	0.324388	-0.04934	0.252817	0.477703	OSBPL7	protein_coding
ENSG00000006042.12	-0.140829	0.0010443	0.00735072	-0.144506	0.000766016	0.00577422	TMEM98	protein_coding
ENSG00000006047.13	0.108133	0.0120053	0.0518454	0.1335	0.00189564	0.0122689	YBX2	protein_coding
ENSG00000006059.4	0.0557894	0.195933	0.408064	0.0572904	0.184152	0.391673	KRT33A	protein_coding
ENSG00000006062.17	0.025435	0.555704	0.758194	0.0261213	0.545088	0.745686	MAP3K14	protein_coding
ENSG00000006071.15	-0.100544	0.0195554	0.0757565	-0.192797	6.54342e-06	9.24678e-05	ABCC8	protein_coding
ENSG00000006116.4	0.100303	0.0198514	0.07661	-0.0144999	0.736967	0.867654	CACNG3	protein_coding
ENSG00000006118.15	0.329454	4.12039e-15	6.14768e-13	0.363422	2.84202e-18	5.00307e-16	TMEM132A	protein_coding
ENSG00000006125.18	0.1321	0.0021175	0.0130071	0.123394	0.00411655	0.0232259	AP2B1	protein_coding
ENSG00000006128.12	0.0366276	0.396064	0.631047	0.0878876	0.0413861	0.139331	TAC1	protein_coding
ENSG00000006194.10	-0.00783498	0.855991	0.933812	0.014336	0.739833	0.869	ZNF263	protein_coding
ENSG00000006210.7	-0.0408657	0.343666	0.581253	-0.0244745	0.57073	0.762819	CX3CL1	protein_coding
ENSG00000006282.21	-0.150424	0.000458083	0.00377482	-0.118648	0.00581689	0.0306705	SPATA20	protein_coding
ENSG00000006283.18	-0.00784052	0.85589	0.933755	0.120644	0.00503692	0.0273574	CACNA1G	protein_coding
ENSG00000006327.14	0.33031	3.46699e-15	5.31001e-13	0.35538	1.72647e-17	2.66063e-15	TNFRSF12A	protein_coding
ENSG00000006377.11	0.0934664	0.0300322	0.105136	0.161579	0.000164984	0.00155761	DLX6	protein_coding
ENSG00000006432.15	0.0599346	0.164686	0.36257	0.0667848	0.121471	0.297727	MAP3K9	protein_coding
ENSG00000006451.8	0.337647	7.71663e-16	1.36677e-13	0.313598	9.15713e-14	7.19376e-12	RALA	protein_coding
ENSG00000006453.14	0.130292	0.00243893	0.0145843	0.158062	0.000229329	0.00206998	BAIAP2L1	protein_coding
ENSG00000006459.11	0.0157642	0.714992	0.857697	0.0242224	0.574707	0.765714	KDM7A	protein_coding
ENSG00000006468.14	-0.0592544	0.169539	0.369856	-0.0668855	0.120909	0.296632	ETV1	protein_coding
ENSG00000006530.18	0.1029	0.0168591	0.0675451	0.0884732	0.0400449	0.136036	AGK	protein_coding
ENSG00000006534.16	-0.184669	1.59918e-05	0.000237129	-0.198242	3.51983e-06	5.35825e-05	ALDH3B1	protein_coding
ENSG00000006555.11	-0.0300065	0.486941	0.706748	0.0215172	0.618167	0.795922	TTC22	protein_coding
ENSG00000006576.16	0.221827	1.96065e-07	5.04275e-06	0.229162	7.46089e-08	1.74979e-06	PHTF2	protein_coding
ENSG00000006606.9	0.37147	4.43603e-19	1.45535e-16	0.408934	3.82458e-23	1.28393e-20	CCL26	protein_coding
ENSG00000006607.14	0.107579	0.0124523	0.053323	0.103921	0.0157954	0.0677543	FARP2	protein_coding
ENSG00000006611.17	-0.031241	0.469191	0.692879	0.0058144	0.892867	0.950955	USH1C	protein_coding
ENSG00000006625.18	0.0439001	0.308999	0.545291	0.0448203	0.298958	0.528606	GGCT	protein_coding
ENSG00000006634.8	0.294093	3.24775e-12	2.64124e-10	0.276342	6.65094e-11	3.06246e-09	DBF4	protein_coding
ENSG00000006638.13	0.311017	1.49126e-13	1.6005e-11	0.323042	1.47637e-14	1.33199e-12	TBXA2R	protein_coding
ENSG00000006652.15	0.192687	6.62494e-06	0.000110558	0.206213	1.37633e-06	2.336e-05	IFRD1	protein_coding
ENSG00000006659.13	0.0186265	0.666124	0.828277	0.0379369	0.379385	0.607759	LGALS14	protein_coding
ENSG00000006695.12	0.144311	0.000778829	0.00579515	0.0761079	0.0774952	0.219045	COX10	protein_coding
ENSG00000006704.11	0.240002	1.68384e-08	5.74625e-07	0.253818	2.26992e-09	7.40913e-08	GTF2IRD1	protein_coding
ENSG00000006712.15	0.112118	0.00918319	0.0418374	0.121018	0.00490158	0.0267322	PAF1	protein_coding
ENSG00000006715.16	0.0154012	0.721278	0.861703	-0.0257857	0.550266	0.749419	VPS41	protein_coding
ENSG00000006740.17	-0.221483	2.04989e-07	5.24426e-06	-0.228849	7.78022e-08	1.81856e-06	ARHGAP44	protein_coding
ENSG00000006744.19	0.0898264	0.0370858	0.123572	0.0526851	0.222024	0.4405	ELAC2	protein_coding
ENSG00000006747.15	-0.0867288	0.0441517	0.141318	-0.0490157	0.255953	0.481248	SCIN	protein_coding
ENSG00000006756.16	-0.235766	3.03866e-08	9.74751e-07	-0.262379	6.16945e-10	2.26754e-08	ARSD	protein_coding
ENSG00000006757.12	-0.183603	1.79305e-05	0.000261051	-0.167533	9.30159e-05	0.000951263	PNPLA4	protein_coding
ENSG00000006788.14	0.247557	5.71289e-09	2.21091e-07	0.325275	9.49804e-15	9.02017e-13	MYH13	protein_coding
ENSG00000006831.10	0.206864	1.27272e-06	2.62271e-05	0.15949	0.000200797	0.001843	ADIPOR2	protein_coding
ENSG00000006837.12	0.0527569	0.221393	0.442963	0.0479635	0.266314	0.492954	CDKL3	protein_coding
ENSG00000007001.13	-0.0136449	0.751953	0.879915	-0.0436417	0.311858	0.541726	UPP2	protein_coding
ENSG00000007038.11	-0.0125574	0.771149	0.89045	0.014266	0.741058	0.869651	PRSS21	protein_coding
ENSG00000007047.15	0.248493	4.98479e-09	1.97006e-07	0.253327	2.4426e-09	7.93686e-08	MARK4	protein_coding
ENSG00000007062.12	-0.0857049	0.0467236	0.147756	-0.0347442	0.420818	0.645051	PROM1	protein_coding
ENSG00000007080.11	0.0799264	0.0637018	0.185721	0.145468	0.000705469	0.00538674	CCDC124	protein_coding
ENSG00000007129.18	-0.100649	0.0194282	0.0753192	-0.0874654	0.0423763	0.141892	CEACAM21	protein_coding
ENSG00000007168.14	0.101085	0.018905	0.0737764	0.0480184	0.265765	0.492223	PAFAH1B1	protein_coding
ENSG00000007171.18	0.0412538	0.339099	0.576712	0.0900126	0.0366936	0.127712	NOS2	protein_coding
ENSG00000007174.18	-0.0797204	0.0643904	0.187228	-0.076518	0.0759064	0.216109	DNAH9	protein_coding
ENSG00000007202.15	0.0875082	0.0422748	0.136666	0.0597442	0.166034	0.366097	KIAA0100	protein_coding
ENSG00000007216.15	-0.191859	7.26877e-06	0.000120009	-0.184672	1.5988e-05	0.000203339	SLC13A2	protein_coding
ENSG00000007237.19	0.12388	0.00397084	0.0215895	0.151879	0.000402487	0.00335547	GAS7	protein_coding
ENSG00000007255.10	-0.157354	0.000244863	0.00226798	-0.175027	4.39555e-05	0.000494551	TRAPPC6A	protein_coding
ENSG00000007264.15	0.0397903	0.356525	0.594003	0.0476124	0.269833	0.497475	MATK	protein_coding
ENSG00000007306.15	-0.0553336	0.199616	0.41317	-0.0489237	0.256848	0.48211	CEACAM7	protein_coding
ENSG00000007312.13	-0.0598504	0.165281	0.363604	-0.0110317	0.798314	0.902064	CD79B	protein_coding
ENSG00000007314.12	0.0461772	0.284552	0.518176	0.104888	0.0148431	0.0645761	SCN4A	protein_coding
ENSG00000007341.19	0.0480583	0.265368	0.496343	9.95081e-05	0.998161	0.998922	ST7L	protein_coding
ENSG00000007350.17	0.154858	0.000307752	0.0027267	0.0597725	0.165833	0.365821	TKTL1	protein_coding
ENSG00000007372.24	0.107494	0.012523	0.0535463	0.168041	8.84911e-05	0.00091226	PAX6	protein_coding
ENSG00000007376.8	0.157594	0.000239488	0.00222857	0.199513	3.03824e-06	4.70577e-05	RPUSD1	protein_coding
ENSG00000007384.15	0.0525355	0.22334	0.445219	0.0832144	0.0535077	0.168306	RHBDF1	protein_coding
ENSG00000007392.17	-0.0301109	0.485427	0.705329	-0.00624782	0.884935	0.946907	LUC7L	protein_coding
ENSG00000007402.12	-0.281145	3.00062e-11	1.98237e-09	-0.294036	3.28024e-12	1.98122e-10	CACNA2D2	protein_coding
ENSG00000007516.14	0.0239739	0.578639	0.773532	0.0967907	0.0246279	0.0952981	BAIAP3	protein_coding
ENSG00000007520.4	0.0804086	0.0621138	0.182269	0.111854	0.00935053	0.0448914	TSR3	protein_coding
ENSG00000007541.17	-0.0421186	0.329063	0.567245	-0.059309	0.169145	0.370664	PIGQ	protein_coding
ENSG00000007545.16	0.10991	0.0106636	0.0472149	0.125233	0.00358918	0.0207867	CRAMP1	protein_coding
ENSG00000007866.22	0.189894	9.04353e-06	0.000145811	0.21519	4.57021e-07	8.7875e-06	TEAD3	protein_coding
ENSG00000007908.16	0.135435	0.00162405	0.0104639	0.0770565	0.0738604	0.211942	SELE	protein_coding
ENSG00000007923.16	0.220875	2.2173e-07	5.62518e-06	0.207986	1.11125e-06	1.93267e-05	DNAJC11	protein_coding
ENSG00000007933.13	-0.0314751	0.465866	0.690298	0.00597118	0.889997	0.94944	FMO3	protein_coding
ENSG00000007944.15	-0.22534	1.23944e-07	3.3411e-06	-0.239302	1.85779e-08	5.0103e-07	MYLIP	protein_coding
ENSG00000007952.18	-0.133575	0.00188447	0.0118248	-0.113874	0.00814001	0.040227	NOX1	protein_coding
ENSG00000007968.7	0.237413	2.41865e-08	7.98486e-07	0.252508	2.75903e-09	8.86035e-08	E2F2	protein_coding
ENSG00000008018.9	0.144206	0.000785849	0.00583397	0.139231	0.00119219	0.00835144	PSMB1	protein_coding
ENSG00000008056.14	0.128412	0.00282002	0.0163732	0.241069	1.44845e-08	3.99211e-07	SYN1	protein_coding
ENSG00000008083.14	0.209645	9.0813e-07	1.94931e-05	0.172134	5.89267e-05	0.000639565	JARID2	protein_coding
ENSG00000008086.13	0.0344148	0.425237	0.656319	0.0163252	0.705314	0.849688	CDKL5	protein_coding
ENSG00000008118.10	0.165838	0.000109716	0.00119734	0.134416	0.00176236	0.0115453	CAMK1G	protein_coding
ENSG00000008128.23	-0.0289225	0.502821	0.718827	0.00644467	0.881336	0.945249	CDK11A	protein_coding
ENSG00000008130.15	0.0352967	0.413463	0.646233	0.0297212	0.491095	0.704149	NADK	protein_coding
ENSG00000008196.13	0.00809	0.851357	0.931697	0.00329705	0.939126	0.972857	TFAP2B	protein_coding
ENSG00000008197.5	-0.0778998	0.0707469	0.20052	-0.0574872	0.182648	0.389808	TFAP2D	protein_coding
ENSG00000008226.20	-0.172432	5.71855e-05	0.000698086	-0.176952	3.60743e-05	0.000414686	DLEC1	protein_coding
ENSG00000008256.16	0.0770867	0.0737469	0.206459	0.0934601	0.0300434	0.110486	CYTH3	protein_coding
ENSG00000008277.14	0.136854	0.00144817	0.00953788	0.147429	0.000595632	0.00466426	ADAM22	protein_coding
ENSG00000008282.9	0.129949	0.00250467	0.0149034	0.0889586	0.0389613	0.133424	SYPL1	protein_coding
ENSG00000008283.16	-0.163926	0.000131933	0.00138709	-0.117008	0.00653719	0.033708	CYB561	protein_coding
ENSG00000008294.21	-0.0297919	0.490064	0.709318	-0.0566005	0.1895	0.398627	SPAG9	protein_coding
ENSG00000008300.17	0.118428	0.00590932	0.0295267	0.160842	0.000176869	0.00165262	CELSR3	protein_coding
ENSG00000008311.15	-0.0732729	0.0892312	0.236311	-0.0883251	0.0403804	0.136895	AASS	protein_coding
ENSG00000008323.15	0.147081	0.000613857	0.00478143	0.19195	7.19486e-06	0.000100639	PLEKHG6	protein_coding
ENSG00000008324.12	-0.0300204	0.48674	0.706581	0.00158715	0.970675	0.987717	SS18L2	protein_coding
ENSG00000008382.16	-0.0775682	0.071958	0.202914	-0.0823379	0.0560824	0.174081	MPND	protein_coding
ENSG00000008394.13	-0.0228284	0.596923	0.785589	-0.03868	0.370115	0.599087	MGST1	protein_coding
ENSG00000008405.12	0.185762	1.42135e-05	0.000214507	0.190865	8.12039e-06	0.000111505	CRY1	protein_coding
ENSG00000008438.5	0.0166973	0.698921	0.848809	0.0335794	0.436568	0.659418	PGLYRP1	protein_coding
ENSG00000008441.18	-0.146846	0.000626526	0.00486109	-0.177441	3.42938e-05	0.000397224	NFIX	protein_coding
ENSG00000008513.16	0.00394318	0.927227	0.966699	-0.0192497	0.655661	0.819643	ST3GAL1	protein_coding
ENSG00000008516.17	0.0961416	0.0256116	0.0929146	0.0901622	0.036381	0.126944	MMP25	protein_coding
ENSG00000008517.18	0.179089	2.88948e-05	0.000390639	0.185353	1.48562e-05	0.000190794	IL32	protein_coding
ENSG00000008710.20	0.129667	0.00256011	0.0151634	0.144856	0.000743472	0.00562853	PKD1	protein_coding
ENSG00000008735.14	0.0129707	0.763837	0.886578	0.0496495	0.249849	0.474199	MAPK8IP2	protein_coding
ENSG00000008838.20	0.0986342	0.0220098	0.0828736	0.124283	0.00385342	0.0220174	MED24	protein_coding
ENSG00000008853.17	-0.207129	1.23261e-06	2.55371e-05	-0.21653	3.86078e-07	7.5722e-06	RHOBTB2	protein_coding
ENSG00000008869.12	0.00492711	0.909139	0.958951	-0.0277833	0.5198	0.725969	HEATR5B	protein_coding
ENSG00000008952.17	-0.0268832	0.53342	0.741995	-0.0615065	0.15387	0.348184	SEC62	protein_coding
ENSG00000008988.11	-0.0688958	0.110111	0.274607	-0.0660491	0.125638	0.304173	RPS20	protein_coding
ENSG00000009307.16	0.15363	0.000343971	0.00299398	0.12493	0.00367165	0.021173	CSDE1	protein_coding
ENSG00000009335.18	0.257575	1.289e-09	5.95071e-08	0.257248	1.35445e-09	4.62218e-08	UBE3C	protein_coding
ENSG00000009413.16	-0.0291947	0.498809	0.715784	-0.0754565	0.0800743	0.224217	REV3L	protein_coding
ENSG00000009694.13	-0.031437	0.466406	0.690639	-0.00380188	0.929828	0.968175	TENM1	protein_coding
ENSG00000009709.12	-0.0764788	0.0760569	0.211084	-0.125052	0.00363813	0.0210132	PAX7	protein_coding
ENSG00000009724.17	-0.0920427	0.0326408	0.112019	-0.0917708	0.0331605	0.118816	MASP2	protein_coding
ENSG00000009765.15	-0.252964	2.57814e-09	1.0954e-07	-0.267455	2.78634e-10	1.11726e-08	IYD	protein_coding
ENSG00000009780.16	-0.0654954	0.128846	0.306704	-0.0765523	0.0757744	0.21584	FAM76A	protein_coding
ENSG00000009790.15	-0.0690884	0.109118	0.272917	-0.0690547	0.109291	0.277189	TRAF3IP3	protein_coding
ENSG00000009830.12	0.1252	0.00359817	0.0199713	0.124749	0.00372167	0.0214169	POMT2	protein_coding
ENSG00000009844.16	0.217203	3.5455e-07	8.48464e-06	0.191286	7.74831e-06	0.000107044	VTA1	protein_coding
ENSG00000009950.16	-0.0246476	0.56801	0.766421	0.0023393	0.956788	0.981278	MLXIPL	protein_coding
ENSG00000009954.11	0.169566	7.6133e-05	0.000883262	0.157302	0.000246038	0.00220153	BAZ1B	protein_coding
ENSG00000010017.13	0.0954086	0.0267632	0.0962465	0.0710003	0.0996359	0.26013	RANBP9	protein_coding
ENSG00000010030.14	-0.0262969	0.542388	0.749197	-0.0460653	0.285722	0.515041	ETV7	protein_coding
ENSG00000010072.16	0.14752	0.000590913	0.00463649	0.133255	0.00193293	0.0124648	SPRTN	protein_coding
ENSG00000010165.20	0.0896154	0.0375346	0.124731	0.0887834	0.0393494	0.134411	EEF1AKNMT	protein_coding
ENSG00000010219.13	-0.0749351	0.0821884	0.223051	-0.092713	0.0313894	0.114084	DYRK4	protein_coding
ENSG00000010244.19	0.0801462	0.0629737	0.18414	0.0573912	0.18338	0.390837	ZNF207	protein_coding
ENSG00000010256.11	0.0722138	0.0939663	0.245196	0.094307	0.0285777	0.106396	UQCRC1	protein_coding
ENSG00000010270.14	0.172546	5.65318e-05	0.000691862	0.124579	0.00376941	0.0216373	STARD3NL	protein_coding
ENSG00000010278.15	0.0226098	0.600441	0.787812	0.0489387	0.256701	0.48192	CD9	protein_coding
ENSG00000010282.15	-0.13756	0.00136727	0.00912269	-0.0430398	0.318585	0.548338	HHATL	protein_coding
ENSG00000010292.13	0.286353	1.24388e-11	8.89997e-10	0.291492	5.12332e-12	2.97611e-10	NCAPD2	protein_coding
ENSG00000010295.20	0.0857473	0.0466145	0.147483	0.117292	0.00640726	0.0331804	IFFO1	protein_coding
ENSG00000010310.9	-0.111424	0.00962784	0.0434381	-0.0620393	0.150329	0.343171	GIPR	protein_coding
ENSG00000010318.21	-0.0709758	0.0997534	0.255793	-0.0956952	0.0263078	0.100016	PHF7	protein_coding
ENSG00000010319.7	-0.0346507	0.422069	0.653703	-0.0195171	0.651192	0.817098	SEMA3G	protein_coding
ENSG00000010322.16	-0.0582951	0.176564	0.380447	-0.0316835	0.462917	0.681417	NISCH	protein_coding
ENSG00000010327.10	0.183825	1.75092e-05	0.00025595	0.188508	1.05363e-05	0.000140146	STAB1	protein_coding
ENSG00000010361.14	-0.00149194	0.972433	0.988071	0.0127834	0.767147	0.88478	FUZ	protein_coding
ENSG00000010379.16	-0.139387	0.00117703	0.0080913	-0.113682	0.0082484	0.0406149	SLC6A13	protein_coding
ENSG00000010404.18	0.108046	0.0120747	0.0520653	0.103492	0.016235	0.0692096	IDS	protein_coding
ENSG00000010438.17	0.172264	5.81617e-05	0.000707865	0.137687	0.00135318	0.00927627	PRSS3	protein_coding
ENSG00000010539.12	0.171015	6.59161e-05	0.000785241	0.160842	0.000176879	0.00165262	ZNF200	protein_coding
ENSG00000010610.10	-0.0364411	0.398476	0.632864	-0.0403715	0.349539	0.579048	CD4	protein_coding
ENSG00000010626.15	-0.0215699	0.617307	0.799152	0.0119082	0.782675	0.894153	LRRC23	protein_coding
ENSG00000010671.16	-0.102221	0.0176006	0.0698278	-0.123472	0.00409302	0.0231157	BTK	protein_coding
ENSG00000010704.18	-0.0294849	0.494549	0.712687	-0.0597284	0.166146	0.366287	HFE	protein_coding
ENSG00000010803.16	-0.0407714	0.344781	0.582361	-0.0414315	0.33702	0.566947	SCMH1	protein_coding
ENSG00000010810.17	0.115643	0.00719692	0.034601	0.104372	0.015345	0.0662611	FYN	protein_coding
ENSG00000010818.10	0.249648	4.20921e-09	1.69251e-07	0.234399	3.6675e-08	9.23932e-07	HIVEP2	protein_coding
ENSG00000010932.17	0.226891	1.00975e-07	2.80308e-06	0.282989	2.20163e-11	1.11725e-09	FMO1	protein_coding
ENSG00000011007.12	-0.0047124	0.913082	0.960574	-0.0613534	0.1549	0.349733	ELOA	protein_coding
ENSG00000011009.11	0.107966	0.0121385	0.0522779	0.141852	0.000958763	0.00696001	LYPLA2	protein_coding
ENSG00000011021.23	0.0056386	0.896088	0.952823	-0.00669938	0.876683	0.94324	CLCN6	protein_coding
ENSG00000011028.14	0.248095	5.2828e-09	2.07365e-07	0.278984	4.30142e-11	2.05094e-09	MRC2	protein_coding
ENSG00000011052.21							NME1-NME2	protein_coding
ENSG00000011083.9	-0.0154105	0.721117	0.861638	0.0359125	0.405357	0.631242	SLC6A7	protein_coding
ENSG00000011105.14	0.180702	2.43974e-05	0.000338927	0.180185	2.57619e-05	0.00030855	TSPAN9	protein_coding
ENSG00000011114.15	0.0516807	0.230974	0.454907	0.0283302	0.511612	0.719834	BTBD7	protein_coding
ENSG00000011132.12	0.116926	0.0065752	0.0321527	0.120997	0.00490904	0.026761	APBA3	protein_coding
ENSG00000011143.19	-0.0686028	0.111635	0.277579	-0.0399819	0.354211	0.583846	MKS1	protein_coding
ENSG00000011198.10	0.138544	0.0012616	0.00856207	0.118366	0.00593558	0.0311881	ABHD5	protein_coding
ENSG00000011201.12	-0.0421722	0.328447	0.566707	-0.0322491	0.454965	0.674613	ANOS1	protein_coding
ENSG00000011243.18	0.041703	0.333861	0.571761	0.0890149	0.0388371	0.133117	AKAP8L	protein_coding
ENSG00000011258.16	-0.0284523	0.509794	0.724463	-0.0640159	0.137732	0.323271	MBTD1	protein_coding
ENSG00000011260.14	0.149866	0.000481216	0.00392345	0.123221	0.0041698	0.0234713	UTP18	protein_coding
ENSG00000011275.19	0.272815	1.18178e-10	6.85113e-09	0.241678	1.32884e-08	3.69241e-07	RNF216	protein_coding
ENSG00000011295.16	-0.135355	0.00163456	0.010516	-0.170583	6.88189e-05	0.000732474	TTC19	protein_coding
ENSG00000011304.22	0.216448	3.90062e-07	9.25333e-06	0.238577	2.05631e-08	5.49184e-07	PTBP1	protein_coding
ENSG00000011332.19	0.156162	0.000273224	0.00247276	0.269648	1.96604e-10	8.20832e-09	DPF1	protein_coding
ENSG00000011347.10	-0.00564876	0.895902	0.952675	0.0227347	0.59843	0.782542	SYT7	protein_coding
ENSG00000011376.12	0.0908842	0.0349041	0.117908	0.0582581	0.17684	0.381736	LARS2	protein_coding
ENSG00000011405.13	0.0361543	0.402201	0.636119	-0.0245011	0.570313	0.762473	PIK3C2A	protein_coding
ENSG00000011422.12	0.446084	1.02512e-27	1.1383e-24	0.456531	4.16919e-29	2.54113e-26	PLAUR	protein_coding
ENSG00000011426.11	0.409792	3.04302e-23	1.88932e-20	0.389219	6.11427e-21	1.51521e-18	ANLN	protein_coding
ENSG00000011451.21	0.156027	0.000276612	0.00249911	0.187438	1.18458e-05	0.000155557	WIZ	protein_coding
ENSG00000011454.18	0.0684064	0.112667	0.279346	0.0446438	0.300867	0.530502	RABGAP1	protein_coding
ENSG00000011465.18	0.169873	7.38533e-05	0.000862272	0.21761	3.36693e-07	6.70379e-06	DCN	protein_coding
ENSG00000011478.13	0.0917336	0.0332321	0.113564	0.101815	0.0180574	0.0751679	QPCTL	protein_coding
ENSG00000011485.15	0.144771	0.000748858	0.00560973	0.127943	0.00292306	0.0175266	PPP5C	protein_coding
ENSG00000011523.14	-0.0333175	0.440156	0.668975	-0.0213431	0.621012	0.79789	CEP68	protein_coding
ENSG00000011566.15	0.106258	0.0135795	0.0570954	0.114117	0.00800376	0.0396793	MAP4K3	protein_coding
ENSG00000011590.14	0.105688	0.0140936	0.0587483	0.131653	0.00219306	0.0138681	ZBTB32	protein_coding
ENSG00000011600.12	-0.0140195	0.745376	0.875947	-0.0283684	0.511043	0.719278	TYROBP	protein_coding
ENSG00000011638.11	-0.124874	0.00368716	0.0203538	-0.0986789	0.0219494	0.0872791	TMEM159	protein_coding
ENSG00000011677.13	0.0854889	0.0472817	0.149063	0.18067	2.44794e-05	0.000295334	GABRA3	protein_coding
ENSG00000012048.23	0.27701	5.96028e-11	3.70854e-09	0.265588	3.73975e-10	1.45412e-08	BRCA1	protein_coding
ENSG00000012061.16	0.119102	0.00563036	0.0284007	0.121934	0.0045842	0.0253371	ERCC1	protein_coding
ENSG00000012124.17	-0.12856	0.00278812	0.0162304	-0.103613	0.01611	0.0688076	CD22	protein_coding
ENSG00000012171.20	0.0860915	0.0457381	0.145284	0.0981335	0.0226959	0.0895322	SEMA3B	protein_coding
ENSG00000012174.12	0.139706	0.00114637	0.00791776	0.102279	0.0175359	0.0734685	MBTPS2	protein_coding
ENSG00000012211.13	0.0879533	0.0412336	0.134092	0.128973	0.00270088	0.0164159	PRICKLE3	protein_coding
ENSG00000012223.13	-0.05796	0.179069	0.383873	-0.0353402	0.412888	0.63796	LTF	protein_coding
ENSG00000012232.9	0.21145	7.27661e-07	1.60244e-05	0.220833	2.22944e-07	4.64059e-06	EXTL3	protein_coding
ENSG00000012504.15	-0.0635438	0.140665	0.32615	-0.143624	0.000825679	0.00614138	NR1H4	protein_coding
ENSG00000012660.14	0.156451	0.000266071	0.00242245	0.128377	0.00282754	0.017044	ELOVL5	protein_coding
ENSG00000012779.11	-0.0402901	0.350512	0.587995	-0.0124228	0.773535	0.888673	ALOX5	protein_coding
ENSG00000012817.16	-0.00461191	0.914929	0.961224	-0.0673618	0.118278	0.292429	KDM5D	protein_coding
ENSG00000012822.16	-0.0990817	0.0214119	0.0811393	-0.109802	0.0107414	0.0501512	CALCOCO1	protein_coding
ENSG00000012963.15	0.0526907	0.221974	0.443526	0.0418054	0.332675	0.56259	UBR7	protein_coding
ENSG00000012983.11	0.123696	0.0040254	0.0217999	0.144813	0.000746167	0.00564365	MAP4K5	protein_coding
ENSG00000013016.16	0.21674	3.75952e-07	8.95909e-06	0.264246	4.61415e-10	1.7482e-08	EHD3	protein_coding
ENSG00000013275.8	0.215522	4.38355e-07	1.02768e-05	0.239447	1.82027e-08	4.91371e-07	PSMC4	protein_coding
ENSG00000013288.9	0.049479	0.251482	0.48036	0.0350133	0.417226	0.641778	MAN2B2	protein_coding
ENSG00000013293.6	-0.0274061	0.525485	0.736082	-0.0288574	0.503784	0.714102	SLC7A14	protein_coding
ENSG00000013297.12	-0.00686243	0.873706	0.94275	-0.00481723	0.911157	0.959426	CLDN11	protein_coding
ENSG00000013306.16	0.08504	0.0484599	0.15203	0.133823	0.00184769	0.0120127	SLC25A39	protein_coding
ENSG00000013364.19	-0.105735	0.0140502	0.0585924	-0.0973829	0.0237589	0.0926998	MVP	protein_coding
ENSG00000013374.16	0.0999501	0.0202919	0.0779815	0.0732813	0.0891944	0.240772	NUB1	protein_coding
ENSG00000013375.16	0.202769	2.07446e-06	4.03033e-05	0.190539	8.41933e-06	0.000115008	PGM3	protein_coding
ENSG00000013392.8	-0.0670415	0.120042	0.291822	-0.0435918	0.312412	0.542265	RWDD2A	protein_coding
ENSG00000013441.16	-0.0317159	0.462459	0.687592	-0.0296189	0.492588	0.705385	CLK1	protein_coding
ENSG00000013503.10	0.0514771	0.232819	0.457065	0.0181873	0.673537	0.830945	POLR3B	protein_coding
ENSG00000013523.11	-0.0419745	0.330721	0.568609	-0.0391061	0.364861	0.593834	ANGEL1	protein_coding
ENSG00000013561.18	-0.0036768	0.932131	0.969018	-0.0325605	0.45062	0.670893	RNF14	protein_coding
ENSG00000013563.14	0.0564608	0.190597	0.40073	0.0550825	0.201667	0.414674	DNASE1L1	protein_coding
ENSG00000013573.17	0.199908	2.90156e-06	5.37359e-05	0.230725	6.04603e-08	1.45521e-06	DDX11	protein_coding
ENSG00000013583.10	0.00725182	0.866605	0.938977	-0.0106185	0.805715	0.906188	HEBP1	protein_coding
ENSG00000013588.9	-0.00949304	0.825959	0.918322	-0.0223251	0.605039	0.787273	GPRC5A	protein_coding
ENSG00000013619.14	0.223604	1.55617e-07	4.10296e-06	0.210019	8.67546e-07	1.5615e-05	MAMLD1	protein_coding
ENSG00000013725.14	-0.0859585	0.046075	0.146132	-0.0837238	0.0520569	0.165046	CD6	protein_coding
ENSG00000013810.20	0.290768	5.81153e-12	4.48614e-10	0.31381	8.79593e-14	6.94783e-12	TACC3	protein_coding
ENSG00000014123.10	-0.0554958	0.1983	0.411319	-0.0995652	0.020782	0.0836858	UFL1	protein_coding
ENSG00000014138.9	0.154679	0.000312786	0.00276367	0.150356	0.000460841	0.00376425	POLA2	protein_coding
ENSG00000014164.7	0.108603	0.0116368	0.0506116	0.130275	0.00244213	0.0151511	ZC3H3	protein_coding
ENSG00000014216.16	0.0351026	0.416038	0.648467	0.0325727	0.45045	0.670801	CAPN1	protein_coding
ENSG00000014257.16	-0.190328	8.6191e-06	0.0001396	-0.178049	3.22006e-05	0.000375666	ACP3	protein_coding
ENSG00000014641.21	0.097128	0.0241296	0.0888224	0.0873701	0.0426026	0.142388	MDH1	protein_coding
ENSG00000014824.14	0.047627	0.269686	0.501592	0.00609226	0.887781	0.948441	SLC30A9	protein_coding
ENSG00000014914.21	0.0985879	0.0220725	0.0830826	0.157714	0.000236838	0.00212878	MTMR11	protein_coding
ENSG00000014919.13	-0.0271967	0.528655	0.73809	-0.0585871	0.174404	0.378283	COX15	protein_coding
ENSG00000015133.19	-0.061369	0.154795	0.34789	-0.0538917	0.211602	0.427415	CCDC88C	protein_coding
ENSG00000015153.15	0.108339	0.0118425	0.051317	0.0899638	0.0367961	0.12796	YAF2	protein_coding
ENSG00000015171.20	-0.0267134	0.536009	0.743965	-0.0836924	0.0521454	0.165272	ZMYND11	protein_coding
ENSG00000015285.11	0.0172025	0.690275	0.843699	0.0129019	0.765053	0.883465	WAS	protein_coding
ENSG00000015413.9	0.0741774	0.0853412	0.229069	0.100399	0.0197327	0.0802385	DPEP1	protein_coding
ENSG00000015475.19	0.194669	5.29743e-06	9.11168e-05	0.195286	4.93919e-06	7.22192e-05	BID	protein_coding
ENSG00000015479.20	0.00116785	0.97842	0.990791	-0.0519444	0.228599	0.449014	MATR3	protein_coding
ENSG00000015520.15	0.0031019	0.942723	0.97391	0.140405	0.00108182	0.00770227	NPC1L1	protein_coding
ENSG00000015532.10	0.05252	0.223478	0.445436	0.0782555	0.0694663	0.202988	XYLT2	protein_coding
ENSG00000015568.13	0.0292956	0.497326	0.714768	0.104213	0.015502	0.0667836	RGPD5	protein_coding
ENSG00000015592.16	-0.0224811	0.602517	0.789224	0.00725339	0.866576	0.937901	STMN4	protein_coding
ENSG00000015676.18	0.1469	0.000623563	0.00484071	0.133401	0.0019106	0.0123511	NUDCD3	protein_coding
ENSG00000016082.15	0.0263275	0.541918	0.748837	0.0576183	0.18165	0.388446	ISL1	protein_coding
ENSG00000016391.11	-0.225377	1.2334e-07	3.32792e-06	-0.197105	4.0124e-06	6.02391e-05	CHDH	protein_coding
ENSG00000016402.13	0.0905088	0.0356654	0.119848	0.0923907	0.0319859	0.11575	IL20RA	protein_coding
ENSG00000016490.16	-0.00841233	0.845507	0.928672	-0.00492428	0.909191	0.958414	CLCA1	protein_coding
ENSG00000016602.9	0.12367	0.00403337	0.0218328	0.0984614	0.0222444	0.0881729	CLCA4	protein_coding
ENSG00000016864.18	0.120593	0.00505574	0.0260707	0.140117	0.00110804	0.00785695	GLT8D1	protein_coding
ENSG00000017260.20	0.152794	0.000370851	0.00317187	0.127568	0.00300796	0.017961	ATP2C1	protein_coding
ENSG00000017427.17	0.170333	7.05538e-05	0.000830719	0.176856	3.64305e-05	0.000418115	IGF1	protein_coding
ENSG00000017483.15	0.300699	9.99183e-13	9.02877e-11	0.298442	1.49992e-12	9.6337e-11	SLC38A5	protein_coding
ENSG00000017797.13	0.172277	5.80857e-05	0.000707131	0.170167	7.17262e-05	0.00075908	RALBP1	protein_coding
ENSG00000018189.13	-0.125539	0.0035077	0.0195632	-0.183535	1.80616e-05	0.000226865	RUFY3	protein_coding
ENSG00000018236.15	0.0344071	0.425341	0.656375	0.0235038	0.58611	0.773881	CNTN1	protein_coding
ENSG00000018280.17	0.200964	2.56512e-06	4.82765e-05	0.217123	3.58152e-07	7.08949e-06	SLC11A1	protein_coding
ENSG00000018408.15	0.131534	0.00221361	0.0135041	0.143379	0.000842968	0.00624911	WWTR1	protein_coding
ENSG00000018510.17	0.21338	5.72994e-07	1.30052e-05	0.17045	6.97357e-05	0.000740594	AGPS	protein_coding
ENSG00000018607.7	-0.0133278	0.757536	0.882922	0.0216671	0.615722	0.794342	ZNF806	transcribed_unprocessed_pseudogene
ENSG00000018610.15	0.108767	0.0115103	0.0501558	0.089216	0.0383967	0.131913	CXorf56	protein_coding
ENSG00000018625.15	-0.216212	4.01849e-07	9.5056e-06	-0.2196	2.61228e-07	5.30924e-06	ATP1A2	protein_coding
ENSG00000018699.13	0.139541	0.00116207	0.00800323	0.108721	0.0115458	0.0530743	TTC27	protein_coding
ENSG00000018869.17	0.0409135	0.343101	0.580815	0.0406459	0.34627	0.576261	ZNF582	protein_coding
ENSG00000019102.12	-0.297016	1.93507e-12	1.66269e-10	-0.295021	2.75707e-12	1.69358e-10	VSIG2	protein_coding
ENSG00000019144.19	0.168583	8.3895e-05	0.000955836	0.19829	3.50054e-06	5.33451e-05	PHLDB1	protein_coding
ENSG00000019169.10	-0.0620357	0.150353	0.340856	-0.071309	0.0981685	0.257336	MARCO	protein_coding
ENSG00000019186.10	0.262347	6.19941e-10	3.08587e-08	0.291308	5.28983e-12	3.06052e-10	CYP24A1	protein_coding
ENSG00000019485.13	-0.039913	0.355043	0.592545	-0.0733595	0.0888527	0.240189	PRDM11	protein_coding
ENSG00000019505.8	0.031399	0.466946	0.691084	0.109512	0.0109518	0.0509523	SYT13	protein_coding
ENSG00000019549.13	0.421053	1.42287e-24	1.02698e-21	0.439306	7.72046e-27	3.81014e-24	SNAI2	protein_coding
ENSG00000019582.15	-0.183531	1.80693e-05	0.000262674	-0.214455	5.01098e-07	9.55546e-06	CD74	protein_coding
ENSG00000019991.18	0.0642398	0.136358	0.31925	0.0259063	0.548403	0.748174	HGF	protein_coding
ENSG00000019995.6	0.133942	0.00183023	0.0115434	0.0929838	0.0308957	0.11278	ZRANB1	protein_coding
ENSG00000020129.16	0.0461385	0.284956	0.518512	0.0734257	0.0885641	0.239611	NCDN	protein_coding
ENSG00000020181.18	0.273254	1.10064e-10	6.45197e-09	0.309976	1.81298e-13	1.35425e-11	ADGRA2	protein_coding
ENSG00000020219.9	-0.0448785	0.29833	0.533504	-0.00681597	0.874554	0.942096	CCT8L1P	processed_pseudogene
ENSG00000020256.20	0.179825	2.67545e-05	0.000367205	0.175751	4.08183e-05	0.000463316	ZFP64	protein_coding
ENSG00000020426.11	0.0777173	0.0714112	0.201874	0.0325595	0.450633	0.670896	MNAT1	protein_coding
ENSG00000020577.14	0.194266	5.54491e-06	9.47525e-05	0.203113	1.99197e-06	3.24269e-05	SAMD4A	protein_coding
ENSG00000020633.19	0.0701462	0.103787	0.263274	0.0441764	0.30596	0.535932	RUNX3	protein_coding
ENSG00000020922.13	0.0836783	0.0521851	0.160542	0.073325	0.0890035	0.240406	MRE11	protein_coding
ENSG00000021300.14	-0.277614	5.39502e-11	3.37867e-09	-0.225537	1.20762e-07	2.68086e-06	PLEKHB1	protein_coding
ENSG00000021355.13	0.0113419	0.792771	0.901729	0.0157944	0.714469	0.854862	SERPINB1	protein_coding
ENSG00000021461.17	-0.00729087	0.865894	0.938781	-0.0416216	0.334806	0.564769	CYP3A43	protein_coding
ENSG00000021488.13	-0.0702589	0.103232	0.262355	0.0208511	0.629084	0.803135	SLC7A9	protein_coding
ENSG00000021574.13	0.156769	0.000258418	0.00236658	0.137459	0.0013786	0.00942588	SPAST	protein_coding
ENSG00000021645.20	-0.125366	0.00355339	0.0197589	-0.139865	0.00113136	0.00799679	NRXN3	protein_coding
ENSG00000021762.20	0.0419589	0.330901	0.568703	0.0497335	0.249048	0.473379	OSBPL5	protein_coding
ENSG00000021776.11	0.0757337	0.0789684	0.216943	0.0252012	0.559345	0.755282	AQR	protein_coding
ENSG00000021826.17	0.0772525	0.0731268	0.205201	0.177979	3.24344e-05	0.000377808	CPS1	protein_coding
ENSG00000021852.13	-0.157188	0.00024863	0.00229441	-0.195876	4.61825e-06	6.81152e-05	C8B	protein_coding
ENSG00000022267.19	-0.0302136	0.483938	0.70416	-0.0258337	0.549525	0.748864	FHL1	protein_coding
ENSG00000022277.13	0.0828555	0.0545498	0.165722	0.0866087	0.0444472	0.146942	RTF2	protein_coding
ENSG00000022355.18	0.136377	0.0015052	0.0098283	0.119414	0.00550543	0.0293418	GABRA1	protein_coding
ENSG00000022556.16	-0.0114765	0.790368	0.900512	-0.0105031	0.807785	0.907226	NLRP2	protein_coding
ENSG00000022567.10	0.0483295	0.262677	0.493308	0.0169022	0.695409	0.843813	SLC45A4	protein_coding
ENSG00000022840.16	0.0649929	0.131813	0.311889	0.062616	0.146567	0.337202	RNF10	protein_coding
ENSG00000022976.15	-0.0124129	0.77371	0.891837	-0.0121909	0.77765	0.890986	ZNF839	protein_coding
ENSG00000023041.11	0.050772	0.23929	0.46568	0.0462514	0.283778	0.512981	ZDHHC6	protein_coding
ENSG00000023171.18	0.139881	0.00112986	0.00782059	0.0668081	0.121341	0.297477	GRAMD1B	protein_coding
ENSG00000023191.17	-0.0644022	0.135368	0.317709	-0.13606	0.00154432	0.0103542	RNH1	protein_coding
ENSG00000023228.14	0.0736121	0.0877558	0.233529	0.0355244	0.410455	0.635528	NDUFS1	protein_coding
ENSG00000023287.13	0.0860778	0.0457727	0.145377	0.03519	0.414878	0.63962	RB1CC1	protein_coding
ENSG00000023318.8	0.0194726	0.651934	0.819546	-0.0280183	0.516273	0.723399	ERP44	protein_coding
ENSG00000023330.15	-0.103204	0.0165359	0.0665536	-0.145957	0.000676481	0.00519562	ALAS1	protein_coding
ENSG00000023445.16	0.110085	0.0105394	0.0467684	0.0661971	0.124791	0.30285	BIRC3	protein_coding
ENSG00000023516.9	0.0326125	0.449897	0.67738	-0.0123814	0.77427	0.889162	AKAP11	protein_coding
ENSG00000023572.10	0.0439463	0.308489	0.544924	0.0240471	0.577479	0.767451	GLRX2	protein_coding
ENSG00000023608.5	0.266415	3.28331e-10	1.74248e-08	0.251756	3.08479e-09	9.81372e-08	SNAPC1	protein_coding
ENSG00000023697.13	0.121682	0.00466989	0.0244775	0.0968739	0.0245041	0.0949248	DERA	protein_coding
ENSG00000023734.11	0.302837	6.77939e-13	6.36502e-11	0.287329	1.05248e-11	5.72775e-10	STRAP	protein_coding
ENSG00000023839.12	0.0776803	0.0715468	0.202117	0.0537138	0.213115	0.429331	ABCC2	protein_coding
ENSG00000023892.11	-0.0358342	0.406384	0.639826	0.0149062	0.729881	0.863802	DEF6	protein_coding
ENSG00000023902.14	0.193674	5.92869e-06	0.000100419	0.208612	1.02999e-06	1.81097e-05	PLEKHO1	protein_coding
ENSG00000023909.10	0.151986	0.000398679	0.00336697	0.121573	0.00470705	0.0258679	GCLM	protein_coding
ENSG00000024048.11	0.0310786	0.471505	0.694733	-0.00450737	0.91685	0.962026	UBR2	protein_coding
ENSG00000024422.12	0.153392	0.000351423	0.00304403	0.132783	0.00200645	0.0128784	EHD2	protein_coding
ENSG00000024526.17	0.33361	1.77263e-15	2.89134e-13	0.33782	7.4457e-16	8.56419e-14	DEPDC1	protein_coding
ENSG00000024862.18	-0.212795	6.16201e-07	1.3866e-05	-0.263799	4.94723e-10	1.86097e-08	CCDC28A	protein_coding
ENSG00000025039.15	-0.0821684	0.0565921	0.170254	-0.101491	0.0184293	0.0763305	RRAGD	protein_coding
ENSG00000025156.13	0.0613482	0.154935	0.348124	0.02926	0.497848	0.709871	HSF2	protein_coding
ENSG00000025293.17	0.208205	1.08219e-06	2.2772e-05	0.156188	0.000272566	0.00240352	PHF20	protein_coding
ENSG00000025423.11	-0.236726	2.6607e-08	8.66269e-07	-0.240095	1.6619e-08	4.52855e-07	HSD17B6	protein_coding
ENSG00000025434.19	-0.13665	0.00147238	0.00966207	-0.14332	0.000847231	0.00627501	NR1H3	protein_coding
ENSG00000025708.14	0.119404	0.00550949	0.027908	0.1432	0.000855834	0.00632898	TYMP	protein_coding
ENSG00000025770.19	0.00258424	0.952269	0.978494	0.0249626	0.563071	0.757754	NCAPH2	protein_coding
ENSG00000025772.8	0.217507	3.41139e-07	8.20397e-06	0.208943	9.8936e-07	1.74753e-05	TOMM34	protein_coding
ENSG00000025796.14	0.027918	0.517777	0.730616	-0.0123404	0.774996	0.889487	SEC63	protein_coding
ENSG00000025800.14	0.161763	0.000162138	0.00161637	0.150039	0.000473914	0.00386228	KPNA6	protein_coding
ENSG00000026025.16	0.243598	1.01112e-08	3.66498e-07	0.219863	2.52557e-07	5.15479e-06	VIM	protein_coding
ENSG00000026036.22	0.00256608	0.952604	0.978568	0.0142348	0.741603	0.86997	RTEL1-TNFRSF6B	protein_coding
ENSG00000026103.22	0.0589652	0.171635	0.373131	0.0363907	0.399129	0.625709	FAS	protein_coding
ENSG00000026297.16	-0.0101448	0.81422	0.912307	-0.0369625	0.391757	0.618851	RNASET2	protein_coding
ENSG00000026508.20	0.121013	0.00490347	0.0254317	0.0733452	0.0889151	0.240291	CD44	protein_coding
ENSG00000026559.14	0.219314	2.70973e-07	6.72378e-06	0.318346	3.68784e-14	3.08608e-12	KCNG1	protein_coding
ENSG00000026652.15	0.20376	1.84477e-06	3.64417e-05	0.168872	8.15453e-05	0.000850371	AGPAT4	protein_coding
ENSG00000026751.17	0.0388685	0.367785	0.605153	0.0571312	0.185376	0.393263	SLAMF7	protein_coding
ENSG00000026950.17	-0.0190516	0.65898	0.823766	-0.0272175	0.528341	0.733009	BTN3A1	protein_coding
ENSG00000027001.10	-0.065236	0.130372	0.309264	-0.0888253	0.0392564	0.134188	MIPEP	protein_coding
ENSG00000027075.15	0.0161458	0.708403	0.853962	-0.000461829	0.991465	0.996487	PRKCH	protein_coding
ENSG00000027644.5	0.112288	0.0090776	0.0415004	0.299429	1.2564e-12	8.17877e-11	INSRR	protein_coding
ENSG00000027697.15	0.0613537	0.154898	0.348081	0.0338754	0.432534	0.65577	IFNGR1	protein_coding
ENSG00000027847.14	0.0112856	0.793776	0.902339	0.0249537	0.563211	0.757764	B4GALT7	protein_coding
ENSG00000027869.12	0.245184	8.0533e-09	2.9808e-07	0.228204	8.48014e-08	1.96647e-06	SH2D2A	protein_coding
ENSG00000028116.18	0.220547	2.31322e-07	5.84285e-06	0.187054	1.23527e-05	0.000161371	VRK2	protein_coding
ENSG00000028137.19	0.0233732	0.588194	0.779932	0.0131722	0.760279	0.880892	TNFRSF1B	protein_coding
ENSG00000028203.18	0.0830303	0.0540401	0.164644	0.0886644	0.0396151	0.135027	VEZT	protein_coding
ENSG00000028277.21	0.10014	0.0200541	0.0772579	0.116372	0.0068376	0.0349801	POU2F2	protein_coding
ENSG00000028310.18	0.17231	5.78929e-05	0.000704933	0.170572	6.88969e-05	0.00073317	BRD9	protein_coding
ENSG00000028528.15	-0.159846	0.000194231	0.00187669	-0.195876	4.6184e-06	6.81152e-05	SNX1	protein_coding
ENSG00000028839.10	0.160088	0.000189858	0.00184091	0.138304	0.00128662	0.0088886	TBPL1	protein_coding
ENSG00000029153.14	0.358584	8.46493e-18	2.17233e-15	0.317994	3.94776e-14	3.27982e-12	ARNTL2	protein_coding
ENSG00000029363.17	0.0789269	0.0671006	0.193066	0.0288276	0.504224	0.714444	BCLAF1	protein_coding
ENSG00000029364.12	0.019164	0.657096	0.822595	-0.000172578	0.996811	0.998475	SLC39A9	protein_coding
ENSG00000029534.21	0.0938813	0.0293065	0.103214	0.0672739	0.11876	0.293139	ANK1	protein_coding
ENSG00000029559.7	0.209702	9.01868e-07	1.93803e-05	0.292186	4.53883e-12	2.66338e-10	IBSP	protein_coding
ENSG00000029639.11	-0.017056	0.692779	0.845226	-0.0311558	0.470404	0.687653	TFB1M	protein_coding
ENSG00000029725.17	0.0647674	0.133161	0.314139	-0.00185192	0.965785	0.985205	RABEP1	protein_coding
ENSG00000029993.15	0.0427003	0.322421	0.560362	0.0385498	0.371729	0.60061	HMGB3	protein_coding
ENSG00000030066.13	0.0980668	0.0227886	0.0851675	0.0587134	0.173475	0.377075	NUP160	protein_coding
ENSG00000030110.13	0.121011	0.00490415	0.025433	0.127632	0.00299329	0.0178863	BAK1	protein_coding
ENSG00000030304.14	-0.144495	0.000766724	0.0057256	-0.220972	2.18971e-07	4.56613e-06	MUSK	protein_coding
ENSG00000030419.16	-0.059351	0.168843	0.368826	-0.0339109	0.432051	0.655329	IKZF2	protein_coding
ENSG00000030582.18	-0.0371019	0.389972	0.625481	-0.0662832	0.1243	0.302083	GRN	protein_coding
ENSG00000031003.10	-0.116732	0.00666601	0.0325086	-0.177633	3.36202e-05	0.000390597	FAM13B	protein_coding
ENSG00000031081.11	-0.0582834	0.176652	0.380528	-0.0936098	0.0297797	0.109852	ARHGAP31	protein_coding
ENSG00000031691.7	0.196177	4.46223e-06	7.83617e-05	0.17225	5.82454e-05	0.000632884	CENPQ	protein_coding
ENSG00000031698.13	0.0171592	0.691014	0.844191	0.00599941	0.88948	0.949342	SARS1	protein_coding
ENSG00000031823.14	0.0285601	0.508191	0.723263	0.0377691	0.381499	0.609424	RANBP3	protein_coding
ENSG00000032219.19	-0.134731	0.00171845	0.0109436	-0.167162	9.64516e-05	0.000980677	ARID4A	protein_coding
ENSG00000032389.13	0.135271	0.00164564	0.0105755	0.155249	0.000296987	0.00258345	EIPR1	protein_coding
ENSG00000032444.17	0.100726	0.0193347	0.0750223	0.11201	0.00925163	0.0445123	PNPLA6	protein_coding
ENSG00000032742.18	-0.0660787	0.125468	0.30117	-0.0904659	0.0357535	0.125384	IFT88	protein_coding
ENSG00000033011.13	-0.0970335	0.0242683	0.0892249	-0.107925	0.0121715	0.0553732	ALG1	protein_coding
ENSG00000033030.15	0.107814	0.0122613	0.0527279	0.076726	0.0751106	0.214468	ZCCHC8	protein_coding
ENSG00000033050.9	0.219209	2.74635e-07	6.80004e-06	0.240718	1.52223e-08	4.17555e-07	ABCF2	protein_coding
ENSG00000033100.16	0.217314	3.49613e-07	8.38678e-06	0.242937	1.11112e-08	3.14236e-07	CHPF2	protein_coding
ENSG00000033122.21	0.0648289	0.132793	0.313494	0.151709	0.000408651	0.0033951	LRRC7	protein_coding
ENSG00000033170.17	0.0192956	0.654893	0.821467	0.0168242	0.696746	0.844636	FUT8	protein_coding
ENSG00000033178.13	0.243258	1.06142e-08	3.81854e-07	0.202302	2.19212e-06	3.52675e-05	UBA6	protein_coding
ENSG00000033327.13	-0.0591415	0.170355	0.371086	-0.105324	0.0144303	0.063156	GAB2	protein_coding
ENSG00000033627.17	-0.118245	0.00598703	0.0298478	-0.153347	0.00035286	0.002994	ATP6V0A1	protein_coding
ENSG00000033800.14	-0.0252369	0.558788	0.760375	-0.0953808	0.0268077	0.101435	PIAS1	protein_coding
ENSG00000033867.16	0.0982673	0.0225107	0.0843671	0.116108	0.00696546	0.0354918	SLC4A7	protein_coding
ENSG00000034053.14	0.174095	4.83322e-05	0.000606289	0.227032	9.91102e-08	2.26016e-06	APBA2	protein_coding
ENSG00000034152.19	0.104145	0.0155702	0.0635814	0.0643334	0.135787	0.320215	MAP2K3	protein_coding
ENSG00000034239.11	-0.0360261	0.403873	0.637472	-7.70546e-05	0.998576	0.999164	EFCAB1	protein_coding
ENSG00000034510.6	0.185878	1.40365e-05	0.000212223	0.228152	8.53928e-08	1.97939e-06	TMSB10	protein_coding
ENSG00000034533.12	0.0296608	0.491976	0.71059	0.0117349	0.785762	0.89545	ASTE1	protein_coding
ENSG00000034677.13	0.024827	0.565194	0.764535	0.0656589	0.127893	0.307732	RNF19A	protein_coding
ENSG00000034693.15	0.0530337	0.218976	0.439497	0.0229892	0.594341	0.779366	PEX3	protein_coding
ENSG00000034713.8	-0.0823609	0.0560136	0.168971	-0.0841771	0.0507938	0.162118	GABARAPL2	protein_coding
ENSG00000034971.17	-0.152292	0.000387899	0.00329474	-0.172128	5.89594e-05	0.0006398	MYOC	protein_coding
ENSG00000035115.22	-0.185017	1.54036e-05	0.000229825	-0.119213	0.00558596	0.0296909	SH3YL1	protein_coding
ENSG00000035141.8	0.205737	1.45723e-06	2.95131e-05	0.204716	1.64661e-06	2.73918e-05	FAM136A	protein_coding
ENSG00000035403.18	0.330102	3.61554e-15	5.47939e-13	0.333016	2.00148e-15	2.16419e-13	VCL	protein_coding
ENSG00000035499.13	0.273706	1.0228e-10	6.0696e-09	0.274971	8.32493e-11	3.74077e-09	DEPDC1B	protein_coding
ENSG00000035664.11	-0.248223	5.18488e-09	2.04076e-07	-0.24803	5.33309e-09	1.61224e-07	DAPK2	protein_coding
ENSG00000035681.9	0.0370204	0.391015	0.626303	0.0230141	0.593941	0.779221	NSMAF	protein_coding
ENSG00000035687.10	0.147993	0.000567083	0.00448855	0.119536	0.00545744	0.029133	ADSS2	protein_coding
ENSG00000035720.8	-0.103267	0.01647	0.0663325	-0.0832368	0.0534432	0.168185	STAP1	protein_coding
ENSG00000035862.12	0.384636	1.89566e-20	7.70824e-18	0.400216	3.76162e-22	1.10254e-19	TIMP2	protein_coding
ENSG00000035928.16	0.097511	0.0235745	0.0872909	0.033117	0.442913	0.664629	RFC1	protein_coding
ENSG00000036054.13	0.159564	0.000199419	0.00191894	0.149623	0.000491619	0.00397905	TBC1D23	protein_coding
ENSG00000036257.13	0.0909275	0.034817	0.117655	0.0567993	0.187947	0.396604	CUL3	protein_coding
ENSG00000036448.10	-0.148628	0.000536495	0.0042965	-0.157578	0.000239839	0.00215173	MYOM2	protein_coding
ENSG00000036473.8	-0.204359	1.71798e-06	3.42417e-05	-0.283994	1.85781e-11	9.59495e-10	OTC	protein_coding
ENSG00000036530.9	0.0328611	0.446448	0.67442	0.110328	0.0103682	0.0487754	CYP46A1	protein_coding
ENSG00000036549.13	0.152484	0.000381291	0.00324866	0.124311	0.00384533	0.02199	ZZZ3	protein_coding
ENSG00000036565.15	-0.128811	0.00273472	0.0159791	-0.110445	0.0102872	0.0484735	SLC18A1	protein_coding
ENSG00000036672.16	-0.00777706	0.857044	0.934484	0.0403379	0.349939	0.579411	USP2	protein_coding
ENSG00000036828.17	-0.134319	0.00177601	0.0112397	-0.14632	0.000655617	0.00505893	CASR	protein_coding
ENSG00000037042.9	0.0524789	0.223841	0.445836	0.0790353	0.066725	0.197224	TUBG2	protein_coding
ENSG00000037241.7	0.0198062	0.646374	0.816355	0.0217873	0.613764	0.792915	RPL26L1	protein_coding
ENSG00000037280.16	0.170589	6.87806e-05	0.000813657	0.167856	9.01156e-05	0.000925701	FLT4	protein_coding
ENSG00000037474.15	0.229683	6.95652e-08	2.0256e-06	0.222573	1.77994e-07	3.80228e-06	NSUN2	protein_coding
ENSG00000037637.11	0.112189	0.00913905	0.041694	0.0835822	0.0524569	0.166018	FBXO42	protein_coding
ENSG00000037749.12	0.162045	0.000157867	0.00158418	0.110594	0.010184	0.0481047	MFAP3	protein_coding
ENSG00000037757.14	-0.0372868	0.387613	0.623369	-0.0125578	0.771142	0.887194	MRI1	protein_coding
ENSG00000037897.17	0.144271	0.000781493	0.00581048	0.220709	2.26548e-07	4.70966e-06	METTL1	protein_coding
ENSG00000037965.6	0.181818	2.16843e-05	0.000306805	0.224697	1.34864e-07	2.95417e-06	HOXC8	protein_coding
ENSG00000038002.9	-0.227922	8.80523e-08	2.48861e-06	-0.23063	6.12429e-08	1.47159e-06	AGA	protein_coding
ENSG00000038210.14	-0.0846535	0.0494939	0.154419	-0.10103	0.018971	0.0779271	PI4K2B	protein_coding
ENSG00000038219.13	0.0969414	0.0244042	0.0895933	0.0597213	0.166197	0.366385	BOD1L1	protein_coding
ENSG00000038274.17	-0.0599359	0.164677	0.362564	-0.1275	0.00302351	0.0180314	MAT2B	protein_coding
ENSG00000038295.8	0.149719	0.000487476	0.00396274	0.128226	0.00286039	0.0172115	TLL1	protein_coding
ENSG00000038358.15	0.0811429	0.0597579	0.177173	0.0967117	0.0247458	0.0956838	EDC4	protein_coding
ENSG00000038382.20	0.233376	4.21909e-08	1.30905e-06	0.245358	7.85424e-09	2.287e-07	TRIO	protein_coding
ENSG00000038427.16	0.431951	6.5649e-26	5.65767e-23	0.469014	7.83428e-31	5.79947e-28	VCAN	protein_coding
ENSG00000038532.16	0.00167723	0.969011	0.986402	-0.00743157	0.863331	0.935972	CLEC16A	protein_coding
ENSG00000038945.15	0.0314328	0.466466	0.690674	0.0149551	0.72903	0.863303	MSR1	protein_coding
ENSG00000039068.19	-0.0710041	0.0996177	0.255611	0.0344113	0.425284	0.649038	CDH1	protein_coding
ENSG00000039123.16	0.0586525	0.173922	0.376771	0.0396847	0.357803	0.58738	MTREX	protein_coding
ENSG00000039139.9	-0.0903672	0.0359563	0.120644	-0.0712142	0.0986171	0.258266	DNAH5	protein_coding
ENSG00000039319.17	0.0760589	0.0776868	0.214251	0.0338771	0.43251	0.65577	ZFYVE16	protein_coding
ENSG00000039523.20	0.206305	1.36121e-06	2.78025e-05	0.190846	8.13757e-06	0.000111688	RIPOR1	protein_coding
ENSG00000039537.14	-0.138666	0.00124894	0.00849214	-0.142808	0.000884688	0.00650902	C6	protein_coding
ENSG00000039560.14	0.198449	3.43671e-06	6.25202e-05	0.187832	1.13459e-05	0.000149572	RAI14	protein_coding
ENSG00000039600.11	0.157663	0.000237964	0.00221725	0.155429	0.000292165	0.00254871	SOX30	protein_coding
ENSG00000039650.12	0.169931	7.34288e-05	0.000858617	0.180107	2.59728e-05	0.000310754	PNKP	protein_coding
ENSG00000039987.7	0.0922012	0.0323411	0.111261	0.127883	0.00293662	0.0175895	BEST2	protein_coding
ENSG00000040199.18	0.11661	0.00672367	0.0327263	0.10283	0.0169341	0.0714647	PHLPP2	protein_coding
ENSG00000040275.17	0.27542	7.73636e-11	4.67754e-09	0.269889	1.89182e-10	7.93286e-09	SPDL1	protein_coding
ENSG00000040341.18	-0.0176237	0.683097	0.839206	-0.00924057	0.830517	0.918959	STAU2	protein_coding
ENSG00000040487.13	0.110656	0.0101416	0.0453282	0.134405	0.0017639	0.0115541	SLC66A1	protein_coding
ENSG00000040531.16	0.0745627	0.083726	0.226034	0.0715883	0.0968556	0.254797	CTNS	protein_coding
ENSG00000040608.14	0.0201043	0.641421	0.813091	0.0556261	0.197246	0.408789	RTN4R	protein_coding
ENSG00000040633.13	0.140606	0.00106388	0.0074571	0.145834	0.000683648	0.00523958	PHF23	protein_coding
ENSG00000040731.10	-0.0561964	0.192685	0.40371	-0.0526806	0.222063	0.440547	CDH10	protein_coding
ENSG00000040933.16	0.0696554	0.106234	0.267956	0.0667435	0.121701	0.298026	INPP4A	protein_coding
ENSG00000041353.10	-0.0286308	0.507142	0.722445	-0.0292109	0.498571	0.710259	RAB27B	protein_coding
ENSG00000041357.16	0.0906994	0.0352772	0.118862	0.0594975	0.167793	0.368465	PSMA4	protein_coding
ENSG00000041515.16	-0.00947663	0.826255	0.918413	0.0130309	0.762773	0.882277	MYO16	protein_coding
ENSG00000041802.11	0.181633	2.21133e-05	0.000311806	0.208984	9.84322e-07	1.73916e-05	LSG1	protein_coding
ENSG00000041880.14	-0.117483	0.0063209	0.0311652	-0.10805	0.0120714	0.0549741	PARP3	protein_coding
ENSG00000041982.16	0.2321	5.01984e-08	1.52714e-06	0.253667	2.32159e-09	7.56067e-08	TNC	protein_coding
ENSG00000041988.15	0.0316468	0.463436	0.688416	0.0913386	0.0340008	0.120912	THAP3	protein_coding
ENSG00000042062.13	0.228004	8.70847e-08	2.47094e-06	0.259281	9.93913e-10	3.51867e-08	RIPOR3	protein_coding
ENSG00000042088.14	0.204457	1.69821e-06	3.39062e-05	0.229977	6.68755e-08	1.59039e-06	TDP1	protein_coding
ENSG00000042286.15	0.045353	0.293245	0.52802	0.00607099	0.88817	0.948629	AIFM2	protein_coding
ENSG00000042304.12	0.182603	1.99506e-05	0.000285919	0.158888	0.000212406	0.00193478	C2orf83	protein_coding
ENSG00000042317.17	-0.0576174	0.181657	0.38781	-0.0506876	0.240073	0.462562	SPATA7	protein_coding
ENSG00000042429.12	-0.0161464	0.708392	0.853962	-0.0300692	0.486031	0.700108	MED17	protein_coding
ENSG00000042445.14	-0.104592	0.0151294	0.0621812	-0.0988589	0.0217078	0.086527	RETSAT	protein_coding
ENSG00000042493.16	0.0346959	0.421464	0.65302	0.0489944	0.25616	0.481417	CAPG	protein_coding
ENSG00000042753.12	0.237917	2.25468e-08	7.51228e-07	0.255697	1.71231e-09	5.725e-08	AP2S1	protein_coding
ENSG00000042781.14	0.0471981	0.274028	0.506539	-0.0872287	0.0429401	0.143224	USH2A	protein_coding
ENSG00000042813.8	-0.00142153	0.973733	0.988682	-0.129626	0.00256822	0.0157891	ZPBP	protein_coding
ENSG00000042832.12	0.102367	0.0174387	0.0693238	0.148355	0.000549479	0.00436656	TG	protein_coding
ENSG00000042980.13	-0.0767881	0.0748744	0.208724	-0.043243	0.316303	0.546188	ADAM28	protein_coding
ENSG00000043039.7	0.0915662	0.033556	0.114384	0.153331	0.000353343	0.00299594	BARX2	protein_coding
ENSG00000043093.15	0.17572	4.09471e-05	0.000527398	0.155042	0.000302632	0.00262613	DCUN1D1	protein_coding
ENSG00000043143.20	-0.0135554	0.753528	0.880759	-0.0297923	0.490058	0.703383	JADE2	protein_coding
ENSG00000043355.12	0.200378	2.74699e-06	5.12319e-05	0.22245	1.80847e-07	3.85324e-06	ZIC2	protein_coding
ENSG00000043462.13	0.0431985	0.316801	0.55388	-0.000640729	0.988159	0.995018	LCP2	protein_coding
ENSG00000043514.17	0.0952891	0.0269552	0.0968224	0.122461	0.00441024	0.0245613	TRIT1	protein_coding
ENSG00000043591.6	-0.179895	2.65575e-05	0.000364675	-0.192259	6.95093e-06	9.77005e-05	ADRB1	protein_coding
ENSG00000044012.4	0.0582008	0.177266	0.381383	0.0242303	0.574582	0.76563	GUCA2B	protein_coding
ENSG00000044090.10	0.082115	0.0567534	0.170597	0.104368	0.0153491	0.0662732	CUL7	protein_coding
ENSG00000044115.21	0.0108708	0.801194	0.906202	-0.00232758	0.957005	0.981347	CTNNA1	protein_coding
ENSG00000044446.12	-0.0211254	0.624579	0.803596	-0.0348196	0.419808	0.644154	PHKA2	protein_coding
ENSG00000044459.15	0.159316	0.000204089	0.00195331	0.137067	0.00142329	0.00968215	CNTLN	protein_coding
ENSG00000044524.11	-0.0416441	0.334545	0.572389	-9.10785e-05	0.998317	0.998986	EPHA3	protein_coding
ENSG00000044574.8	0.0828486	0.0545699	0.165759	0.0513771	0.23373	0.455124	HSPA5	protein_coding
ENSG00000046604.13	0.248064	5.3065e-09	2.08154e-07	0.253021	2.55641e-09	8.26019e-08	DSG2	protein_coding
ENSG00000046647.13	-0.224761	1.33737e-07	3.58002e-06	-0.209776	8.93747e-07	1.60068e-05	GEMIN8	protein_coding
ENSG00000046651.15	-0.133489	0.00189738	0.0118786	-0.148211	0.000556434	0.00441333	OFD1	protein_coding
ENSG00000046653.15	-0.0489474	0.256617	0.486596	-0.0904089	0.0358704	0.125696	GPM6B	protein_coding
ENSG00000046774.10	0.210318	8.36277e-07	1.81327e-05	0.219781	2.55245e-07	5.20413e-06	MAGEC2	protein_coding
ENSG00000046889.19	-0.0612401	0.155664	0.349206	-0.0606749	0.159523	0.356602	PREX2	protein_coding
ENSG00000047056.16	0.00193632	0.964227	0.983925	-0.0325845	0.450286	0.670688	WDR37	protein_coding
ENSG00000047188.16	0.0330809	0.443412	0.671731	-0.00443323	0.918213	0.962521	YTHDC2	protein_coding
ENSG00000047230.15	-0.075345	0.0805227	0.219894	-0.0777979	0.0711173	0.206392	CTPS2	protein_coding
ENSG00000047249.18	-0.0250032	0.562437	0.762733	-0.062993	0.144146	0.333592	ATP6V1H	protein_coding
ENSG00000047315.17	0.174843	4.47889e-05	0.000570374	0.105387	0.014371	0.0629347	POLR2B	protein_coding
ENSG00000047346.12	-0.113863	0.00814613	0.0381048	-0.114003	0.00806759	0.039958	FAM214A	protein_coding
ENSG00000047365.12	0.039109	0.364825	0.602453	0.0147917	0.731876	0.864905	ARAP2	protein_coding
ENSG00000047410.14	0.105253	0.0144965	0.060085	0.0883742	0.040269	0.13663	TPR	protein_coding
ENSG00000047457.14	0.028627	0.507197	0.722494	0.0469206	0.276862	0.505247	CP	protein_coding
ENSG00000047578.13	0.0379566	0.379139	0.615943	0.0619603	0.15085	0.343919	KATNIP	protein_coding
ENSG00000047579.20	-0.105547	0.0142234	0.0591909	-0.135501	0.00161546	0.01075	DTNBP1	protein_coding
ENSG00000047597.7	-0.111105	0.00983839	0.0442084	-0.117072	0.00650749	0.033597	XK	protein_coding
ENSG00000047617.15	-0.0641356	0.136996	0.320242	-0.0728657	0.0910285	0.244241	ANO2	protein_coding
ENSG00000047621.12	0.191377	7.6701e-06	0.000125997	0.175003	4.40631e-05	0.000495569	C12orf4	protein_coding
ENSG00000047634.15	-0.0129322	0.764517	0.88696	-0.0555089	0.198193	0.410072	SCML1	protein_coding
ENSG00000047644.19	0.00468765	0.913537	0.960637	-0.0199628	0.643771	0.812588	WWC3	protein_coding
ENSG00000047648.23	-0.0411841	0.339916	0.577616	-0.0172827	0.688906	0.839988	ARHGAP6	protein_coding
ENSG00000047662.5	-0.0107478	0.803397	0.907324	-0.0401458	0.352241	0.581896	FAM184B	protein_coding
ENSG00000047849.21	0.22925	7.37259e-08	2.13063e-06	0.213055	5.96633e-07	1.12116e-05	MAP4	protein_coding
ENSG00000047932.14	0.234716	3.51119e-08	1.11212e-06	0.218241	3.10769e-07	6.2371e-06	GOPC	protein_coding
ENSG00000047936.11	-0.179176	2.86327e-05	0.000387643	-0.203704	1.85724e-06	3.05002e-05	ROS1	protein_coding
ENSG00000048028.11	0.0313392	0.467795	0.69179	0.0536437	0.213715	0.429984	USP28	protein_coding
ENSG00000048052.22	0.0996801	0.0206346	0.0789466	0.0815605	0.0584513	0.179199	HDAC9	protein_coding
ENSG00000048140.18	0.0330294	0.444122	0.672244	0.0615144	0.153817	0.348177	TSPAN17	protein_coding
ENSG00000048162.21	0.135247	0.00164878	0.0105898	0.150317	0.000462411	0.00377546	NOP16	protein_coding
ENSG00000048342.17	-0.0526008	0.222765	0.444522	-0.075277	0.080797	0.225595	CC2D2A	protein_coding
ENSG00000048392.12	-0.167972	8.90898e-05	0.0010057	-0.19171	7.39027e-06	0.000102948	RRM2B	protein_coding
ENSG00000048405.10	0.11177	0.0094041	0.0426214	0.09072	0.0352353	0.12413	ZNF800	protein_coding
ENSG00000048462.11	-0.0238595	0.580452	0.774629	-0.00508545	0.906232	0.95718	TNFRSF17	protein_coding
ENSG00000048471.14	-0.0336408	0.43573	0.665277	-0.0432154	0.316612	0.546291	SNX29	protein_coding
ENSG00000048540.15	-0.257649	1.27455e-09	5.8922e-08	-0.242888	1.119e-08	3.15951e-07	LMO3	protein_coding
ENSG00000048544.6	0.182015	2.12358e-05	0.000301124	0.167501	9.33056e-05	0.000953888	MRPS10	protein_coding
ENSG00000048545.16	0.154539	0.0003168	0.00279273	0.139365	0.00117911	0.00827255	GUCA1A	protein_coding
ENSG00000048649.13	0.0697938	0.10554	0.266589	0.0449616	0.297436	0.527024	RSF1	protein_coding
ENSG00000048707.15	-0.0668053	0.121356	0.294124	-0.103806	0.0159126	0.0681155	VPS13D	protein_coding
ENSG00000048740.18	-0.092572	0.0316493	0.109416	-0.155265	0.000296547	0.00258069	CELF2	protein_coding
ENSG00000048828.17	-0.00736505	0.864542	0.938143	-0.0241548	0.575775	0.766262	FAM120A	protein_coding
ENSG00000048991.16	0.292324	4.43052e-12	3.49484e-10	0.283983	1.86117e-11	9.60375e-10	R3HDM1	protein_coding
ENSG00000049089.15	-0.0449211	0.297871	0.532917	-0.00895309	0.835713	0.921405	COL9A2	protein_coding
ENSG00000049130.16	-0.0691912	0.10859	0.272046	-0.111712	0.00944089	0.0452462	KITLG	protein_coding
ENSG00000049167.15	0.0656606	0.127882	0.305192	0.0310319	0.472172	0.688982	ERCC8	protein_coding
ENSG00000049192.15	0.334246	1.55643e-15	2.57506e-13	0.328904	4.60219e-15	4.64572e-13	ADAMTS6	protein_coding
ENSG00000049239.13	0.12778	0.00295981	0.0170086	0.122502	0.00439685	0.0245033	H6PD	protein_coding
ENSG00000049245.13	0.15785	0.000233882	0.00218627	0.134279	0.00178174	0.0116406	VAMP3	protein_coding
ENSG00000049246.14	-0.104504	0.0152145	0.0624468	-0.137626	0.00136002	0.00931825	PER3	protein_coding
ENSG00000049247.14	0.00748319	0.862391	0.937083	0.0292233	0.498388	0.710176	UTS2	protein_coding
ENSG00000049249.9	0.17335	5.21279e-05	0.000646182	0.162018	0.000158265	0.00150278	TNFRSF9	protein_coding
ENSG00000049283.18	-0.0238022	0.581362	0.775199	0.0325979	0.4501	0.67051	EPN3	protein_coding
ENSG00000049323.16	0.377688	1.01881e-19	3.69983e-17	0.396131	1.07281e-21	2.94977e-19	LTBP1	protein_coding
ENSG00000049449.10	0.168553	8.41485e-05	0.000958347	0.145553	0.000700379	0.00535212	RCN1	protein_coding
ENSG00000049540.18	-0.0116652	0.787003	0.89888	0.0296176	0.492608	0.705395	ELN	protein_coding
ENSG00000049541.11	0.22502	1.29265e-07	3.4732e-06	0.257611	1.28183e-09	4.403e-08	RFC2	protein_coding
ENSG00000049618.24	0.0961817	0.02555	0.0927325	0.0507388	0.239597	0.462015	ARID1B	protein_coding
ENSG00000049656.14	-0.0140531	0.744787	0.875576	0.00236268	0.956357	0.981132	CLPTM1L	protein_coding
ENSG00000049759.19	-0.160195	0.000187969	0.00182535	-0.212733	6.20925e-07	1.15953e-05	NEDD4L	protein_coding
ENSG00000049768.16	0.0516084	0.231628	0.455584	0.0626245	0.146511	0.337121	FOXP3	protein_coding
ENSG00000049769.14	0.137266	0.00140047	0.00929372	0.160788	0.000177779	0.00165942	PPP1R3F	protein_coding
ENSG00000049860.14	-0.02486	0.564677	0.764292	-0.0638397	0.138821	0.324993	HEXB	protein_coding
ENSG00000049883.15	0.0510167	0.23703	0.462736	0.00971697	0.821921	0.915146	PTCD2	protein_coding
ENSG00000050030.16	-0.239873	1.71455e-08	5.83381e-07	-0.248282	5.14034e-09	1.56005e-07	NEXMIF	protein_coding
ENSG00000050130.18	0.0516346	0.231391	0.455298	0.0243053	0.573398	0.764544	JKAMP	protein_coding
ENSG00000050165.18	0.206355	1.35314e-06	2.76671e-05	0.237185	2.49635e-08	6.54e-07	DKK3	protein_coding
ENSG00000050327.15	0.100905	0.0191194	0.0743816	0.123693	0.00402628	0.0228281	ARHGEF5	protein_coding
ENSG00000050344.9	0.0870073	0.0434732	0.139672	0.0579387	0.179229	0.384945	NFE2L3	protein_coding
ENSG00000050393.11	0.0179279	0.677931	0.835758	-0.0352269	0.414388	0.639336	MCUR1	protein_coding
ENSG00000050405.13	0.107485	0.0125297	0.053571	0.0878688	0.0414297	0.139462	LIMA1	protein_coding
ENSG00000050426.16	-0.138245	0.00129282	0.0087339	-0.171644	6.1893e-05	0.000666126	LETMD1	protein_coding
ENSG00000050438.17	-0.133927	0.00183247	0.0115537	-0.0914215	0.0338383	0.120497	SLC4A8	protein_coding
ENSG00000050555.19	0.0682655	0.113411	0.280593	0.0699253	0.104883	0.269145	LAMC3	protein_coding
ENSG00000050628.20	0.0107558	0.803254	0.9072	0.0665625	0.122718	0.299754	PTGER3	protein_coding
ENSG00000050730.16	0.148342	0.000550094	0.00437929	0.113473	0.00836855	0.0411161	TNIP3	protein_coding
ENSG00000050748.18	-0.0379754	0.378901	0.615678	-0.0373039	0.387394	0.614808	MAPK9	protein_coding
ENSG00000050767.17	0.146332	0.000654969	0.00503442	0.226637	1.04434e-07	2.36012e-06	COL23A1	protein_coding
ENSG00000050820.17	0.275368	7.80198e-11	4.71182e-09	0.295052	2.74215e-12	1.69161e-10	BCAR1	protein_coding
ENSG00000051009.11	-0.0561967	0.192683	0.40371	-0.0387919	0.36873	0.597825	FAM160A2	protein_coding
ENSG00000051108.15	-0.136882	0.00144494	0.00952096	-0.139976	0.00112102	0.00793345	HERPUD1	protein_coding
ENSG00000051128.19	0.285115	1.53597e-11	1.08025e-09	0.351058	4.45748e-17	6.40248e-15	HOMER3	protein_coding
ENSG00000051180.17	0.328689	4.80588e-15	7.02522e-13	0.336269	1.02642e-15	1.15529e-13	RAD51	protein_coding
ENSG00000051341.14	0.293638	3.51825e-12	2.82149e-10	0.293486	3.61385e-12	2.15788e-10	POLQ	protein_coding
ENSG00000051382.9	0.0571447	0.185272	0.393142	0.0405852	0.346992	0.576846	PIK3CB	protein_coding
ENSG00000051523.11	-0.0185442	0.667511	0.829146	-0.0114441	0.790946	0.897803	CYBA	protein_coding
ENSG00000051596.10	0.137294	0.0013973	0.00927374	0.13835	0.00128176	0.00886667	THOC3	protein_coding
ENSG00000051620.11	0.113939	0.00810311	0.0379466	0.118748	0.00577517	0.0304868	HEBP2	protein_coding
ENSG00000051825.15	0.166409	0.0001038	0.00114271	0.12327	0.00415456	0.0234038	MPHOSPH9	protein_coding
ENSG00000052126.14	0.0157406	0.715399	0.858024	0.0515112	0.232509	0.453589	PLEKHA5	protein_coding
ENSG00000052344.16	-0.142723	0.000891044	0.00644895	-0.106672	0.0132173	0.0590149	PRSS8	protein_coding
ENSG00000052723.12	0.173722	5.01978e-05	0.000625479	0.176404	3.81674e-05	0.000435624	SIKE1	protein_coding
ENSG00000052749.14	0.234729	3.50494e-08	1.11075e-06	0.250521	3.70238e-09	1.16184e-07	RRP12	protein_coding
ENSG00000052795.13	-0.19651	4.29542e-06	7.58709e-05	-0.211542	7.19477e-07	1.32557e-05	FNIP2	protein_coding
ENSG00000052802.13	0.0137045	0.750906	0.879206	0.00658723	0.878731	0.944077	MSMO1	protein_coding
ENSG00000052841.15	-0.108926	0.0113887	0.0497238	-0.131603	0.00220174	0.0139154	TTC17	protein_coding
ENSG00000052850.8	0.0523949	0.224583	0.446683	0.0982173	0.0225797	0.0892201	ALX4	protein_coding
ENSG00000053108.17	-0.0622698	0.148816	0.338379	-0.00756748	0.860856	0.934899	FSTL4	protein_coding
ENSG00000053254.16	0.0115266	0.789474	0.90009	-0.00384127	0.929103	0.967857	FOXN3	protein_coding
ENSG00000053328.8	0.0151196	0.726167	0.864047	0.0419893	0.330551	0.560621	METTL24	protein_coding
ENSG00000053371.12	-0.0325659	0.450545	0.67793	-0.0130004	0.763312	0.882548	AKR7A2	protein_coding
ENSG00000053372.5	0.225783	1.16919e-07	3.17694e-06	0.240862	1.49154e-08	4.10304e-07	MRTO4	protein_coding
ENSG00000053438.11	0.0467912	0.27819	0.511114	0.0657096	0.127597	0.307342	NNAT	protein_coding
ENSG00000053501.13	-0.0923758	0.0320139	0.110438	-0.0652329	0.13039	0.311792	USE1	protein_coding
ENSG00000053524.12	0.215532	4.3779e-07	1.02758e-05	0.228846	7.78246e-08	1.81856e-06	MCF2L2	protein_coding
ENSG00000053702.15	-0.0709262	0.0999906	0.256283	-0.0670382	0.120061	0.295311	NRIP2	protein_coding
ENSG00000053747.17	0.146891	0.000624069	0.00484333	0.0622583	0.148892	0.340931	LAMA3	protein_coding
ENSG00000053770.12	0.0157745	0.714813	0.857681	-0.02752	0.523766	0.729233	AP5M1	protein_coding
ENSG00000053900.11	0.0196488	0.648994	0.817915	0.00748246	0.862404	0.935675	ANAPC4	protein_coding
ENSG00000053918.18	-0.242343	1.20912e-08	4.2768e-07	-0.257872	1.23212e-09	4.2554e-08	KCNQ1	protein_coding
ENSG00000054116.12	0.031066	0.471686	0.69484	0.0893888	0.0380218	0.130906	TRAPPC3	protein_coding
ENSG00000054118.15	0.0878818	0.0413994	0.134482	0.056003	0.194223	0.405085	THRAP3	protein_coding
ENSG00000054148.18	-0.0520358	0.227781	0.450769	-0.0487248	0.25879	0.484513	PHPT1	protein_coding
ENSG00000054179.12	0.0327455	0.44805	0.675691	0.0930898	0.0307043	0.112259	ENTPD2	protein_coding
ENSG00000054219.11	-0.00353617	0.934721	0.970165	-0.00953312	0.825236	0.916521	LY75	protein_coding
ENSG00000054267.22	0.0192825	0.655112	0.821483	0.00722597	0.867076	0.938125	ARID4B	protein_coding
ENSG00000054277.14	0.229365	7.2602e-08	2.10236e-06	0.235788	3.02958e-08	7.74715e-07	OPN3	protein_coding
ENSG00000054282.16	-0.0845311	0.0498254	0.155218	-0.133281	0.00192885	0.0124426	SDCCAG8	protein_coding
ENSG00000054356.14	0.398949	5.21451e-22	2.64115e-19	0.587581	2.41087e-51	2.3201e-47	PTPRN	protein_coding
ENSG00000054392.13	-0.169107	7.96685e-05	0.000916362	-0.162526	0.000150806	0.00144	HHAT	protein_coding
ENSG00000054523.18	0.14371	0.000819653	0.00602899	0.0944903	0.0282686	0.105514	KIF1B	protein_coding
ENSG00000054598.9	0.224489	1.38599e-07	3.69476e-06	0.208319	1.06728e-06	1.86631e-05	FOXC1	protein_coding
ENSG00000054611.14	0.0228377	0.596773	0.785516	-0.00983283	0.819834	0.914074	TBC1D22A	protein_coding
ENSG00000054654.19	-0.0918762	0.0329581	0.112786	-0.0979875	0.0228992	0.0900966	SYNE2	protein_coding
ENSG00000054690.14	0.117438	0.00634088	0.0312503	0.128134	0.00288074	0.0173105	PLEKHH1	protein_coding
ENSG00000054793.14	-0.0848333	0.0490107	0.153342	-0.0567141	0.188612	0.397454	ATP9A	protein_coding
ENSG00000054796.13	0.185282	1.49697e-05	0.000224415	0.0785504	0.068419	0.200823	SPO11	protein_coding
ENSG00000054803.4	0.0349433	0.418158	0.650279	0.0445915	0.301434	0.531129	CBLN4	protein_coding
ENSG00000054938.16	0.0810386	0.0600879	0.177813	0.127921	0.00292792	0.0175484	CHRDL2	protein_coding
ENSG00000054965.11	0.135765	0.00158148	0.0102418	0.135531	0.00161158	0.0107279	FAM168A	protein_coding
ENSG00000054967.13	0.203208	1.96964e-06	3.86045e-05	0.195412	4.86908e-06	7.12844e-05	RELT	protein_coding
ENSG00000054983.17	-0.0446822	0.30045	0.535993	-0.0552865	0.2	0.412523	GALC	protein_coding
ENSG00000055044.11	0.203706	1.85682e-06	3.66545e-05	0.19742	3.86953e-06	5.83674e-05	NOP58	protein_coding
ENSG00000055070.17	0.209024	9.79547e-07	2.08324e-05	0.240389	1.59441e-08	4.35491e-07	SZRD1	protein_coding
ENSG00000055118.16	-0.031938	0.459329	0.684884	-0.0277003	0.521049	0.727098	KCNH2	protein_coding
ENSG00000055130.17	0.189623	9.31877e-06	0.00014959	0.154608	0.000314832	0.00271648	CUL1	protein_coding
ENSG00000055147.19	-0.0345732	0.423108	0.654644	-0.0834375	0.0528682	0.166885	FAM114A2	protein_coding
ENSG00000055163.20	-0.251545	3.18255e-09	1.31636e-07	-0.250727	3.59166e-09	1.13079e-07	CYFIP2	protein_coding
ENSG00000055208.19	0.137839	0.00133659	0.00896143	0.10045	0.0196709	0.0800266	TAB2	protein_coding
ENSG00000055211.14	0.139818	0.00113577	0.00785393	0.129269	0.00264007	0.0161292	GINM1	protein_coding
ENSG00000055332.18	0.129905	0.00251328	0.0149469	0.118792	0.00575717	0.0304056	EIF2AK2	protein_coding
ENSG00000055483.19	0.128299	0.00284438	0.0164847	0.133519	0.00189281	0.0122553	USP36	protein_coding
ENSG00000055609.19	0.00247526	0.95428	0.979314	-0.0225735	0.601027	0.784269	KMT2C	protein_coding
ENSG00000055732.13	0.0269687	0.532119	0.740898	0.0169944	0.693831	0.842822	MCOLN3	protein_coding
ENSG00000055813.6	-0.08339	0.0530038	0.162421	-0.0777504	0.0712904	0.206713	CCDC85A	protein_coding
ENSG00000055917.16	-0.000537098	0.990074	0.995986	-0.0159658	0.711508	0.853087	PUM2	protein_coding
ENSG00000055950.16	-0.0745488	0.0837838	0.226159	-0.0502023	0.244609	0.467913	MRPL43	protein_coding
ENSG00000055955.17	-0.0585528	0.174657	0.377851	-0.00676693	0.875449	0.942557	ITIH4	protein_coding
ENSG00000055957.11	-0.0532742	0.21689	0.436789	-0.0832618	0.0533713	0.168032	ITIH1	protein_coding
ENSG00000056050.7	0.0581153	0.177905	0.382344	0.0378192	0.380867	0.608993	HPF1	protein_coding
ENSG00000056097.16	0.182381	2.0426e-05	0.000291646	0.130662	0.00236971	0.0147876	ZFR	protein_coding
ENSG00000056277.16	0.0580691	0.178251	0.382745	0.0387941	0.368702	0.597825	ZNF280C	protein_coding
ENSG00000056291.17	0.0499517	0.246975	0.475164	0.0304207	0.480947	0.695946	NPFFR2	protein_coding
ENSG00000056487.16	0.120503	0.00508866	0.0261965	0.126578	0.00324316	0.0190968	PHF21B	protein_coding
ENSG00000056558.11	0.0574319	0.18307	0.389758	0.0302046	0.484069	0.698574	TRAF1	protein_coding
ENSG00000056586.16	0.169268	7.84098e-05	0.000905321	0.143131	0.000860851	0.00635875	RC3H2	protein_coding
ENSG00000056736.10	-0.144823	0.000745585	0.00559102	-0.12247	0.0044072	0.0245486	IL17RB	protein_coding
ENSG00000056972.20	0.0842725	0.0505313	0.156754	0.0532868	0.216781	0.434006	TRAF3IP2	protein_coding
ENSG00000056998.20	-0.0408559	0.343782	0.581353	-0.0442095	0.305598	0.535551	GYG2	protein_coding
ENSG00000057019.16	0.287616	1.00192e-11	7.3323e-10	0.254235	2.13267e-09	7.00657e-08	DCBLD2	protein_coding
ENSG00000057149.16	0.159388	0.000202714	0.00194337	0.199576	3.01582e-06	4.67731e-05	SERPINB3	protein_coding
ENSG00000057252.13	-0.0178827	0.678698	0.836172	-0.0520581	0.227581	0.447659	SOAT1	protein_coding
ENSG00000057294.15	0.233911	3.92107e-08	1.22514e-06	0.262474	6.07868e-10	2.23703e-08	PKP2	protein_coding
ENSG00000057468.7	0.0766371	0.0754499	0.209873	0.0633091	0.14214	0.330433	MSH4	protein_coding
ENSG00000057593.14	0.013336	0.757391	0.882842	0.0436185	0.312115	0.541977	F7	protein_coding
ENSG00000057608.17	0.115874	0.00708136	0.0341021	0.0834675	0.0527826	0.166743	GDI2	protein_coding
ENSG00000057657.17	0.207207	1.22109e-06	2.53805e-05	0.243676	9.99849e-09	2.85239e-07	PRDM1	protein_coding
ENSG00000057663.16	0.163066	0.000143249	0.00148152	0.139117	0.00120347	0.00842097	ATG5	protein_coding
ENSG00000057704.13	0.278288	4.82703e-11	3.0662e-09	0.212779	6.17376e-07	1.15403e-05	TMCC3	protein_coding
ENSG00000057757.10	0.0249287	0.563602	0.763543	-0.00803165	0.852417	0.93002	PITHD1	protein_coding
ENSG00000057935.14	0.0531525	0.217944	0.438126	0.0789279	0.067097	0.198011	MTA3	protein_coding
ENSG00000058056.9	-0.053858	0.211888	0.430145	-0.0927263	0.0313651	0.114025	USP13	protein_coding
ENSG00000058063.16	0.14478	0.000748326	0.00560647	0.115206	0.00741989	0.0373459	ATP11B	protein_coding
ENSG00000058085.15	0.369331	7.30375e-19	2.25522e-16	0.391123	3.80072e-21	9.62531e-19	LAMC2	protein_coding
ENSG00000058091.17	0.227492	9.32283e-08	2.61643e-06	0.220581	2.30287e-07	4.77107e-06	CDK14	protein_coding
ENSG00000058262.10	0.155578	0.000288206	0.00258562	0.194205	5.58351e-06	8.06801e-05	SEC61A1	protein_coding
ENSG00000058272.19	0.219636	2.60011e-07	6.48523e-06	0.222926	1.70008e-07	3.65331e-06	PPP1R12A	protein_coding
ENSG00000058335.16	-0.171865	6.05393e-05	0.00073062	-0.177995	3.23806e-05	0.000377333	RASGRF1	protein_coding
ENSG00000058404.20	0.0105853	0.806311	0.908646	0.057482	0.182687	0.389848	CAMK2B	protein_coding
ENSG00000058453.17	0.0215427	0.61775	0.799596	0.0581825	0.177403	0.382532	CROCC	protein_coding
ENSG00000058600.16	0.0858164	0.0464375	0.147052	0.0920227	0.0326788	0.11755	POLR3E	protein_coding
ENSG00000058668.15	0.120656	0.00503243	0.0259792	0.114273	0.00791794	0.0393383	ATP2B4	protein_coding
ENSG00000058673.17	0.043968	0.30825	0.544635	0.0203694	0.637031	0.808235	ZC3H11A	protein_coding
ENSG00000058729.11	-0.0125811	0.77073	0.890197	-0.053088	0.218504	0.436109	RIOK2	protein_coding
ENSG00000058799.15	0.076886	0.0745032	0.207941	0.094976	0.0274635	0.103294	YIPF1	protein_coding
ENSG00000058804.12	0.304498	5.0037e-13	4.76763e-11	0.311144	1.45602e-13	1.10476e-11	NDC1	protein_coding
ENSG00000058866.15	0.0717275	0.0962066	0.249229	0.0309082	0.473941	0.690409	DGKG	protein_coding
ENSG00000059122.17	0.0490364	0.255753	0.485549	0.0727097	0.0917249	0.245562	FLYWCH1	protein_coding
ENSG00000059145.19	0.0716836	0.0964107	0.24959	0.0526225	0.222574	0.441016	UNKL	protein_coding
ENSG00000059377.18	-0.0492035	0.254134	0.483714	-0.0537418	0.212877	0.428978	TBXAS1	protein_coding
ENSG00000059378.13	0.206106	1.39416e-06	2.83752e-05	0.195677	4.724e-06	6.93715e-05	PARP12	protein_coding
ENSG00000059573.9	0.118828	0.00574225	0.0288517	0.132626	0.00203149	0.013016	ALDH18A1	protein_coding
ENSG00000059588.10	-0.0105046	0.807758	0.909212	-0.0118075	0.784469	0.89486	TARBP1	protein_coding
ENSG00000059691.12	0.008857	0.837452	0.924506	-0.00872192	0.839897	0.92362	GATB	protein_coding
ENSG00000059728.11	0.285604	1.41343e-11	1.00138e-09	0.304337	5.15387e-13	3.582e-11	MXD1	protein_coding
ENSG00000059758.8	0.222292	1.84599e-07	4.78838e-06	0.208017	1.10711e-06	1.92664e-05	CDK17	protein_coding
ENSG00000059769.20	0.144168	0.000788396	0.00584979	0.127934	0.0029251	0.0175351	DNAJC25	protein_coding
ENSG00000059804.16	0.362025	3.90173e-18	1.07794e-15	0.339897	4.82883e-16	5.7967e-14	SLC2A3	protein_coding
ENSG00000059915.17	0.109165	0.0112091	0.0491064	0.207923	1.11982e-06	1.94581e-05	PSD	protein_coding
ENSG00000060069.17	0.152354	0.000385753	0.00328086	0.124252	0.00386245	0.0220552	CTDP1	protein_coding
ENSG00000060138.13	0.231616	5.3602e-08	1.61368e-06	0.200381	2.74599e-06	4.30391e-05	YBX3	protein_coding
ENSG00000060140.9	0.12323	0.0041668	0.0223744	0.12744	0.00303752	0.0181038	STYK1	protein_coding
ENSG00000060237.18	0.0149023	0.729949	0.866369	-0.00894615	0.835839	0.921437	WNK1	protein_coding
ENSG00000060303.5	0.0348375	0.41957	0.651489	0.04655	0.280677	0.509482	RPS17P5	processed_pseudogene
ENSG00000060339.14	0.0796212	0.0647244	0.187896	0.0801336	0.0630155	0.189687	CCAR1	protein_coding
ENSG00000060491.16	0.0735446	0.0880482	0.234099	0.0619594	0.150856	0.343919	OGFR	protein_coding
ENSG00000060558.4	0.111536	0.00955444	0.0432083	0.145711	0.000690903	0.0052881	GNA15	protein_coding
ENSG00000060566.14	-0.0425621	0.323991	0.562109	0.017173	0.690778	0.840896	CREB3L3	protein_coding
ENSG00000060642.11	-0.141801	0.000962896	0.00686996	-0.14262	0.000898827	0.0065912	PIGV	protein_coding
ENSG00000060656.20	-0.0136844	0.751259	0.879442	-0.00932487	0.828994	0.918346	PTPRU	protein_coding
ENSG00000060688.13	0.165301	0.000115567	0.00124798	0.15622	0.000271785	0.00239809	SNRNP40	protein_coding
ENSG00000060709.15	-0.13095	0.00231712	0.0140244	-0.0751196	0.0814351	0.226839	RIMBP2	protein_coding
ENSG00000060718.22	0.453749	9.88951e-29	1.26896e-25	0.519364	1.45523e-38	2.71053e-35	COL11A1	protein_coding
ENSG00000060749.16	0.133952	0.00182874	0.0115352	0.0961015	0.0256736	0.0982058	QSER1	protein_coding
ENSG00000060762.19	-0.197938	3.64571e-06	6.57219e-05	-0.211629	7.1182e-07	1.3123e-05	MPC1	protein_coding
ENSG00000060971.19	-0.168015	8.87191e-05	0.00100229	-0.180642	2.45515e-05	0.000295956	ACAA1	protein_coding
ENSG00000060982.15	0.081704	0.0580081	0.17333	0.0501561	0.245044	0.468436	BCAT1	protein_coding
ENSG00000061273.18	0.178721	3.0026e-05	0.000404227	0.220054	2.46454e-07	5.04628e-06	HDAC7	protein_coding
ENSG00000061337.15	0.307063	3.11865e-13	3.08875e-11	0.331709	2.61162e-15	2.77202e-13	LZTS1	protein_coding
ENSG00000061455.11	0.0795044	0.0651191	0.18881	0.116307	0.00686878	0.0351012	PRDM6	protein_coding
ENSG00000061492.12	-0.0206395	0.63257	0.807937	0.0487178	0.258858	0.484543	WNT8A	protein_coding
ENSG00000061656.10	0.221963	1.92644e-07	4.96226e-06	0.287745	9.79842e-12	5.37294e-10	SPAG4	protein_coding
ENSG00000061676.15	0.155072	0.00030181	0.00268425	0.129598	0.00257385	0.0158137	NCKAP1	protein_coding
ENSG00000061794.13	0.129066	0.00268174	0.0157316	0.112633	0.00886567	0.0430359	MRPS35	protein_coding
ENSG00000061918.14	-0.0121583	0.77823	0.894256	0.013032	0.762754	0.882277	GUCY1B1	protein_coding
ENSG00000061936.10	0.123881	0.00397061	0.0215895	0.121939	0.00458272	0.0253313	SFSWAP	protein_coding
ENSG00000061938.20	0.0547798	0.20416	0.41967	0.0726455	0.0920126	0.246059	TNK2	protein_coding
ENSG00000061987.16	0.0584161	0.175667	0.379277	0.0686497	0.11139	0.280723	MON2	protein_coding
ENSG00000062038.14	0.300634	1.01097e-12	9.12099e-11	0.345163	1.58767e-16	2.08824e-14	CDH3	protein_coding
ENSG00000062096.15	0.071445	0.0975273	0.251499	0.0575173	0.182418	0.38949	ARSF	protein_coding
ENSG00000062194.16	0.0263619	0.54139	0.748243	0.00535922	0.901209	0.954943	GPBP1	protein_coding
ENSG00000062282.15	-0.050445	0.242333	0.469353	-0.0261288	0.544973	0.745546	DGAT2	protein_coding
ENSG00000062370.17	0.0741051	0.0856468	0.229663	0.0721613	0.0942061	0.250325	ZNF112	protein_coding
ENSG00000062485.19	0.130945	0.00231797	0.0140281	0.108545	0.0116811	0.0535639	CS	protein_coding
ENSG00000062524.16	-0.00376054	0.930589	0.968245	0.0301946	0.484213	0.698762	LTK	protein_coding
ENSG00000062582.14	0.234158	3.79077e-08	1.19152e-06	0.278195	4.90156e-11	2.32175e-09	MRPS24	protein_coding
ENSG00000062598.18	0.0344718	0.424471	0.655822	0.0215819	0.617112	0.795044	ELMO2	protein_coding
ENSG00000062650.19	0.127032	0.00313314	0.0178554	0.0883599	0.0403015	0.136716	WAPL	protein_coding
ENSG00000062716.13	0.110699	0.0101121	0.0452273	0.138274	0.00128984	0.00890658	VMP1	protein_coding
ENSG00000062725.10	-0.00250933	0.953651	0.979042	-0.047335	0.272637	0.500812	APPBP2	protein_coding
ENSG00000062822.15	0.217422	3.44823e-07	8.28221e-06	0.210284	8.39783e-07	1.5172e-05	POLD1	protein_coding
ENSG00000063015.20	-0.0410477	0.341519	0.579307	-0.09096	0.0347521	0.122872	SEZ6	protein_coding
ENSG00000063046.18	-0.00453801	0.916287	0.961707	-0.0452288	0.29457	0.524105	EIF4B	protein_coding
ENSG00000063127.16	-0.0282636	0.512606	0.726816	-0.010333	0.810838	0.909085	SLC6A16	protein_coding
ENSG00000063169.11	0.108531	0.0116925	0.0507888	0.101173	0.0188018	0.0774403	BICRA	protein_coding
ENSG00000063176.16	0.0613839	0.154694	0.347773	0.0595437	0.167462	0.367981	SPHK2	protein_coding
ENSG00000063177.13	-0.0156369	0.717194	0.859374	0.00820767	0.84922	0.928454	RPL18	protein_coding
ENSG00000063180.9	-0.0557564	0.196197	0.40843	-0.0017367	0.967913	0.986454	CA11	protein_coding
ENSG00000063241.8	0.0743505	0.0846124	0.227725	0.0708147	0.100527	0.261807	ISOC2	protein_coding
ENSG00000063244.13	0.17797	3.24657e-05	0.000431657	0.218701	2.93047e-07	5.90192e-06	U2AF2	protein_coding
ENSG00000063245.15	0.209443	9.30825e-07	1.99357e-05	0.193538	6.02056e-06	8.60266e-05	EPN1	protein_coding
ENSG00000063322.15	0.0115968	0.788223	0.899531	0.024184	0.575313	0.76594	MED29	protein_coding
ENSG00000063438.19	0.160638	0.000180311	0.00176284	0.168614	8.36456e-05	0.000868823	AHRR	protein_coding
ENSG00000063515.3	0.194282	5.53509e-06	9.46127e-05	0.100819	0.0192226	0.0786341	GSC2	protein_coding
ENSG00000063587.15	0.0625828	0.146781	0.335231	0.0864428	0.0448579	0.147923	ZNF275	protein_coding
ENSG00000063601.17	0.0309585	0.473222	0.696023	0.00662279	0.878081	0.943737	MTMR1	protein_coding
ENSG00000063660.9	0.28053	3.32576e-11	2.17971e-09	0.305707	4.00658e-13	2.85258e-11	GPC1	protein_coding
ENSG00000063761.16	-0.139685	0.00114841	0.00792805	-0.171574	6.23337e-05	0.00067012	ADCK1	protein_coding
ENSG00000063854.13	-0.174841	4.47995e-05	0.000570374	-0.222907	1.70429e-07	3.66098e-06	HAGH	protein_coding
ENSG00000063978.16	0.262806	5.77406e-10	2.90418e-08	0.268089	2.51993e-10	1.02323e-08	RNF4	protein_coding
ENSG00000064012.22	-0.00791302	0.854572	0.933193	-0.0201599	0.640499	0.810403	CASP8	protein_coding
ENSG00000064042.18	-0.146232	0.000660613	0.00506836	-0.144048	0.00079646	0.00596322	LIMCH1	protein_coding
ENSG00000064102.15	0.234598	3.56867e-08	1.12723e-06	0.240606	1.54636e-08	4.23169e-07	INTS13	protein_coding
ENSG00000064115.11	-0.0123469	0.774882	0.892351	-0.0401385	0.352329	0.581941	TM7SF3	protein_coding
ENSG00000064195.7	-0.116114	0.00696269	0.0336373	-0.075157	0.0812833	0.226576	DLX3	protein_coding
ENSG00000064199.7	-0.103606	0.0161168	0.0652231	-0.0850765	0.0483632	0.156331	SPA17	protein_coding
ENSG00000064201.16	-0.117366	0.00637329	0.0313714	-0.0875223	0.0422417	0.141552	TSPAN32	protein_coding
ENSG00000064205.10	0.18133	2.28328e-05	0.00032062	0.227236	9.64543e-08	2.20831e-06	CCN5	protein_coding
ENSG00000064218.5	0.0213098	0.621557	0.801892	0.130599	0.00238141	0.0148349	DMRT3	protein_coding
ENSG00000064225.12	-0.0869554	0.0435989	0.139952	-0.117295	0.00640549	0.0331772	ST3GAL6	protein_coding
ENSG00000064270.13	-0.140887	0.00103934	0.00732394	-0.130646	0.00237264	0.0147995	ATP2C2	protein_coding
ENSG00000064300.9	0.000325539	0.993984	0.997369	-0.0253213	0.557473	0.754249	NGFR	protein_coding
ENSG00000064309.14	0.000517977	0.990428	0.996054	-0.0250478	0.561739	0.756966	CDON	protein_coding
ENSG00000064313.12	0.176473	3.78989e-05	0.000493087	0.153319	0.000353742	0.00299844	TAF2	protein_coding
ENSG00000064393.16	0.069118	0.108965	0.272688	0.0539509	0.2111	0.426768	HIPK2	protein_coding
ENSG00000064419.13	0.25211	2.92734e-09	1.2213e-07	0.231645	5.33944e-08	1.29922e-06	TNPO3	protein_coding
ENSG00000064489.23	0.0359482	0.40489	0.638364	0.0118779	0.783215	0.894341	BORCS8-MEF2B	protein_coding
ENSG00000064490.14	-0.0122321	0.776919	0.893669	0.0293721	0.496202	0.708417	RFXANK	protein_coding
ENSG00000064545.15	0.0312817	0.468613	0.692411	0.0765354	0.0758393	0.215962	TMEM161A	protein_coding
ENSG00000064547.14	0.0382822	0.37506	0.611923	0.0632976	0.142213	0.330536	LPAR2	protein_coding
ENSG00000064601.20	0.130497	0.0024003	0.0143936	0.168314	8.6153e-05	0.000891019	CTSA	protein_coding
ENSG00000064607.17	0.0322308	0.455221	0.681521	0.0553547	0.199444	0.411819	SUGP2	protein_coding
ENSG00000064651.14	-0.01253	0.771634	0.890602	-0.0255286	0.554251	0.752003	SLC12A2	protein_coding
ENSG00000064652.11	0.0576136	0.181685	0.387855	-0.0121631	0.778145	0.891294	SNX24	protein_coding
ENSG00000064655.19	0.0624357	0.147735	0.336688	0.121029	0.00489776	0.0267322	EYA2	protein_coding
ENSG00000064666.15	0.196584	4.25902e-06	7.53663e-05	0.23905	1.92444e-08	5.17556e-07	CNN2	protein_coding
ENSG00000064687.13	-0.0268461	0.533986	0.74246	-0.0101234	0.814606	0.911186	ABCA7	protein_coding
ENSG00000064692.20	0.0514884	0.232717	0.456973	0.0670563	0.11996	0.295166	SNCAIP	protein_coding
ENSG00000064703.12	0.175236	4.30259e-05	0.000550612	0.156604	0.000262365	0.00232743	DDX20	protein_coding
ENSG00000064726.10	0.153834	0.00033769	0.00294807	0.11931	0.00554691	0.0295253	BTBD1	protein_coding
ENSG00000064763.11	-0.0106138	0.805799	0.908458	-0.031537	0.464989	0.683091	FAR2	protein_coding
ENSG00000064787.13	-0.149814	0.000483406	0.00393741	-0.138579	0.00125789	0.00872454	BCAS1	protein_coding
ENSG00000064835.11	0.0942333	0.0287026	0.10157	-0.0657001	0.127653	0.307409	POU1F1	protein_coding
ENSG00000064886.14	-0.150208	0.000466901	0.0038285	-0.144449	0.000769753	0.00579558	CHI3L2	protein_coding
ENSG00000064932.16	0.211243	7.46448e-07	1.63819e-05	0.24186	1.29512e-08	3.60913e-07	SBNO2	protein_coding
ENSG00000064933.18	0.102692	0.017083	0.0682292	0.0962417	0.0254577	0.0976714	PMS1	protein_coding
ENSG00000064961.19	0.182595	1.99673e-05	0.000286087	0.189133	9.83579e-06	0.000131954	HMG20B	protein_coding
ENSG00000064989.13	0.0130345	0.76271	0.885893	-0.024434	0.571368	0.763301	CALCRL	protein_coding
ENSG00000064995.18	0.173086	5.35362e-05	0.000660803	0.15561	0.000287361	0.00251136	TAF11	protein_coding
ENSG00000064999.15	0.0776927	0.0715015	0.202044	0.0563578	0.191408	0.40106	ANKS1A	protein_coding
ENSG00000065000.19	0.111465	0.00960067	0.0433528	0.125215	0.00359399	0.0208082	AP3D1	protein_coding
ENSG00000065029.15	-0.110368	0.0103401	0.0460508	-0.103364	0.016368	0.069626	ZNF76	protein_coding
ENSG00000065054.14	-0.0217261	0.614761	0.797403	-0.0466008	0.280153	0.508913	SLC9A3R2	protein_coding
ENSG00000065057.9	-0.0826285	0.0552176	0.167269	-0.0840679	0.0510956	0.16284	NTHL1	protein_coding
ENSG00000065060.17	0.0596782	0.166503	0.365359	0.0305737	0.478742	0.694078	UHRF1BP1	protein_coding
ENSG00000065135.12	0.300766	9.87094e-13	8.96161e-11	0.302195	7.61848e-13	5.1151e-11	GNAI3	protein_coding
ENSG00000065150.21	0.184665	1.59994e-05	0.000237181	0.108107	0.0120259	0.0548272	IPO5	protein_coding
ENSG00000065154.12	-0.0364267	0.398662	0.632985	-0.0273187	0.526807	0.731827	OAT	protein_coding
ENSG00000065183.16	0.214742	4.83419e-07	1.11966e-05	0.199757	2.95311e-06	4.58868e-05	WDR3	protein_coding
ENSG00000065243.20	0.129571	0.00257907	0.0152525	0.114799	0.007634	0.0381905	PKN2	protein_coding
ENSG00000065268.11	0.0897043	0.0373449	0.124245	0.128261	0.00285278	0.0171783	WDR18	protein_coding
ENSG00000065308.5	0.330424	3.38815e-15	5.23089e-13	0.323491	1.35146e-14	1.23472e-12	TRAM2	protein_coding
ENSG00000065320.9	0.0864996	0.0447169	0.14277	0.122317	0.0044572	0.0247655	NTN1	protein_coding
ENSG00000065325.13	0.163796	0.000133584	0.00140114	0.16034	0.000185434	0.00171892	GLP2R	protein_coding
ENSG00000065328.17	0.340401	4.34532e-16	8.04177e-14	0.332387	2.27506e-15	2.44172e-13	MCM10	protein_coding
ENSG00000065357.20	0.0770188	0.0740021	0.206953	0.115129	0.0074601	0.0375081	DGKA	protein_coding
ENSG00000065361.16	-0.255843	1.67515e-09	7.48066e-08	-0.20858	1.03402e-06	1.81752e-05	ERBB3	protein_coding
ENSG00000065371.17	0.00159962	0.970444	0.9872	0.0285788	0.507913	0.717262	ROPN1	protein_coding
ENSG00000065413.20	-0.145755	0.000688318	0.00523639	-0.187006	1.24173e-05	0.000162068	ANKRD44	protein_coding
ENSG00000065427.15	0.120323	0.00515545	0.0264652	0.115655	0.00719091	0.036406	KARS1	protein_coding
ENSG00000065457.10	0.0623831	0.148077	0.337177	0.0289609	0.502254	0.712869	ADAT1	protein_coding
ENSG00000065485.20	0.0153191	0.722702	0.862455	0.0588324	0.172603	0.37577	PDIA5	protein_coding
ENSG00000065491.8	0.129336	0.00262639	0.0154746	0.13124	0.00226527	0.0142452	TBC1D22B	protein_coding
ENSG00000065518.8	0.0548265	0.203774	0.419092	0.0599997	0.164227	0.363403	NDUFB4	protein_coding
ENSG00000065526.12	0.0981556	0.0226652	0.0847885	0.0791479	0.0663364	0.196367	SPEN	protein_coding
ENSG00000065534.19	0.245669	7.50974e-09	2.81024e-07	0.261966	6.57667e-10	2.40344e-08	MYLK	protein_coding
ENSG00000065548.18	0.202979	2.02361e-06	3.95015e-05	0.196167	4.46722e-06	6.61824e-05	ZC3H15	protein_coding
ENSG00000065559.15	0.145684	0.000692528	0.00526218	0.0964993	0.0250654	0.0965997	MAP2K4	protein_coding
ENSG00000065600.13	0.270598	1.68871e-10	9.54741e-09	0.253008	2.5616e-09	8.27235e-08	PACC1	protein_coding
ENSG00000065609.14	0.0249636	0.563055	0.763214	0.00975897	0.821165	0.914656	SNAP91	protein_coding
ENSG00000065613.15	0.0773008	0.072947	0.204838	0.0570234	0.186209	0.394318	SLK	protein_coding
ENSG00000065615.14	0.0718608	0.0955883	0.248209	0.024321	0.57315	0.764328	CYB5R4	protein_coding
ENSG00000065618.21	0.0138579	0.748212	0.877618	0.0212186	0.623052	0.799242	COL17A1	protein_coding
ENSG00000065621.15	-0.0785368	0.0684669	0.195759	-0.087892	0.0413758	0.139313	GSTO2	protein_coding
ENSG00000065665.21	0.157134	0.000249865	0.00230434	0.165747	0.00011069	0.00110196	SEC61A2	protein_coding
ENSG00000065675.15	-0.0624947	0.147352	0.336095	-0.12044	0.00511209	0.0276784	PRKCQ	protein_coding
ENSG00000065717.15	-0.0717703	0.0960076	0.248933	-0.0184455	0.669176	0.828219	TLE2	protein_coding
ENSG00000065802.12	0.19293	6.44653e-06	0.000107986	0.178281	3.14343e-05	0.000367716	ASB1	protein_coding
ENSG00000065809.13	-0.0217994	0.613567	0.796773	0.00724888	0.866659	0.93792	FAM107B	protein_coding
ENSG00000065833.9	-0.0258549	0.549197	0.753682	-0.0841107	0.0509771	0.16256	ME1	protein_coding
ENSG00000065882.16	0.19887	3.27341e-06	5.97566e-05	0.181495	2.24386e-05	0.000273801	TBC1D1	protein_coding
ENSG00000065883.16	0.153656	0.000343149	0.0029876	0.125443	0.00353304	0.0205047	CDK13	protein_coding
ENSG00000065911.13	0.277692	5.32662e-11	3.34309e-09	0.253512	2.37594e-09	7.72462e-08	MTHFD2	protein_coding
ENSG00000065923.10	0.103673	0.0160481	0.0650131	0.0855711	0.0470688	0.153032	SLC9A7	protein_coding
ENSG00000065970.9	0.126135	0.00335347	0.0188634	0.105052	0.0146865	0.0640438	FOXJ2	protein_coding
ENSG00000065978.19	0.19508	5.05621e-06	8.74628e-05	0.202894	2.04409e-06	3.31633e-05	YBX1	protein_coding
ENSG00000065989.16	0.0735528	0.0880124	0.23405	0.0935455	0.0298927	0.110135	PDE4A	protein_coding
ENSG00000066027.12	-0.246927	6.26065e-09	2.39719e-07	-0.266547	3.21581e-10	1.27706e-08	PPP2R5A	protein_coding
ENSG00000066032.18	0.000345296	0.993619	0.997334	0.0774892	0.0722491	0.208743	CTNNA2	protein_coding
ENSG00000066044.15	0.212774	6.17779e-07	1.38961e-05	0.211003	7.68871e-07	1.40314e-05	ELAVL1	protein_coding
ENSG00000066056.14	0.133277	0.00192953	0.0120395	0.137489	0.00137529	0.00940776	TIE1	protein_coding
ENSG00000066084.13	0.188343	1.07281e-05	0.000168466	0.135311	0.00164044	0.0108987	DIP2B	protein_coding
ENSG00000066117.15	0.176315	3.85214e-05	0.000499722	0.161072	0.000173089	0.00162404	SMARCD1	protein_coding
ENSG00000066135.13	0.0226544	0.599722	0.787407	0.0144373	0.738063	0.86814	KDM4A	protein_coding
ENSG00000066136.20	-0.0164682	0.702854	0.850811	-0.0151193	0.726173	0.861817	NFYC	protein_coding
ENSG00000066185.13	-0.287445	1.03164e-11	7.54023e-10	-0.239267	1.86686e-08	5.03242e-07	ZMYND12	protein_coding
ENSG00000066230.12	-9.67136e-05	0.998213	0.999218	0.0498511	0.247929	0.471951	SLC9A3	protein_coding
ENSG00000066248.15	0.146365	0.000653094	0.00502402	0.172606	5.61936e-05	0.000613708	NGEF	protein_coding
ENSG00000066279.18	0.310212	1.73459e-13	1.83437e-11	0.284271	1.77263e-11	9.22101e-10	ASPM	protein_coding
ENSG00000066294.15	-0.0212175	0.623069	0.802637	-0.0466999	0.27913	0.507758	CD84	protein_coding
ENSG00000066322.15	0.0230264	0.593743	0.783686	0.0586856	0.173679	0.377305	ELOVL1	protein_coding
ENSG00000066336.12	-0.00916547	0.831873	0.921579	-0.0127475	0.767783	0.885023	SPI1	protein_coding
ENSG00000066379.15	0.0362457	0.401011	0.634974	0.0437879	0.310238	0.540121	POLR1H	protein_coding
ENSG00000066382.16	0.102142	0.0176883	0.0700823	0.0947079	0.0279054	0.104536	MPPED2	protein_coding
ENSG00000066405.13	-0.275762	7.31492e-11	4.46009e-09	-0.301504	8.63729e-13	5.73908e-11	CLDN18	protein_coding
ENSG00000066422.5	0.0950115	0.0274056	0.0980741	0.076409	0.0763261	0.216949	ZBTB11	protein_coding
ENSG00000066427.24	-0.0196766	0.648531	0.817641	-0.0397133	0.357456	0.587011	ATXN3	protein_coding
ENSG00000066455.13	0.0902547	0.0361888	0.12124	0.0716674	0.0964863	0.254144	GOLGA5	protein_coding
ENSG00000066468.23	-0.140488	0.00107437	0.00751392	-0.148917	0.000523081	0.00419171	FGFR2	protein_coding
ENSG00000066557.6	0.219805	2.54434e-07	6.36814e-06	0.194089	5.65727e-06	8.16845e-05	LRRC40	protein_coding
ENSG00000066583.12	-0.118245	0.00598704	0.0298478	-0.180434	2.5097e-05	0.000301587	ISOC1	protein_coding
ENSG00000066629.18	0.0966672	0.0248125	0.0907977	0.114433	0.00783073	0.0389788	EML1	protein_coding
ENSG00000066651.20	0.146174	0.000663943	0.00508782	0.0957456	0.0262283	0.0997758	TRMT11	protein_coding
ENSG00000066654.14	-0.0508299	0.238753	0.465016	-0.0787647	0.0676658	0.199219	THUMPD1	protein_coding
ENSG00000066697.15	0.36034	5.70831e-18	1.54744e-15	0.340833	3.96871e-16	4.85503e-14	MSANTD3	protein_coding
ENSG00000066735.14	0.0933132	0.0303041	0.105766	0.137018	0.00142895	0.00971612	KIF26A	protein_coding
ENSG00000066739.12	-0.0250611	0.561531	0.762024	-0.056319	0.191714	0.401428	ATG2B	protein_coding
ENSG00000066777.9	-0.0147062	0.733367	0.868498	-0.0156954	0.716182	0.855941	ARFGEF1	protein_coding
ENSG00000066813.14	-0.0250902	0.561077	0.761775	-0.0502378	0.244276	0.467461	ACSM2B	protein_coding
ENSG00000066827.16	-0.0200791	0.64184	0.813461	-0.0178072	0.67998	0.834915	ZFAT	protein_coding
ENSG00000066855.16	0.137043	0.0014261	0.00942479	0.148482	0.000543411	0.00432549	MTFR1	protein_coding
ENSG00000066923.17	0.125496	0.00351893	0.0196105	0.12949	0.00259536	0.015917	STAG3	protein_coding
ENSG00000066926.12	-0.026154	0.544584	0.750654	-0.0561985	0.192668	0.402759	FECH	protein_coding
ENSG00000066933.16	-0.0740273	0.0859771	0.230249	-0.13048	0.00240348	0.0149514	MYO9A	protein_coding
ENSG00000067048.17	0.0175573	0.684227	0.84006	-0.0434863	0.313586	0.543632	DDX3Y	protein_coding
ENSG00000067057.18	0.32353	1.3412e-14	1.79264e-12	0.321223	2.10892e-14	1.86135e-12	PFKP	protein_coding
ENSG00000067064.11	-0.0592386	0.169653	0.369993	-0.106397	0.0134568	0.0598298	IDI1	protein_coding
ENSG00000067066.17	0.0422263	0.327826	0.566115	0.0316894	0.462833	0.681365	SP100	protein_coding
ENSG00000067082.15	0.196158	4.47185e-06	7.85068e-05	0.171196	6.47351e-05	0.000693611	KLF6	protein_coding
ENSG00000067113.17	0.0129482	0.764234	0.886756	0.0563667	0.191338	0.400931	PLPP1	protein_coding
ENSG00000067141.17	-0.0199763	0.643545	0.814539	-0.0353028	0.413383	0.638401	NEO1	protein_coding
ENSG00000067167.8	-0.0194286	0.652669	0.82013	-0.00190418	0.96482	0.984705	TRAM1	protein_coding
ENSG00000067177.15	0.165939	0.000108646	0.00118701	0.155879	0.000280401	0.00246245	PHKA1	protein_coding
ENSG00000067182.8	0.209142	9.65599e-07	2.05737e-05	0.203299	1.94857e-06	3.18192e-05	TNFRSF1A	protein_coding
ENSG00000067191.16	-0.202311	2.18981e-06	4.22599e-05	-0.178132	3.19251e-05	0.000372854	CACNB1	protein_coding
ENSG00000067208.14	0.0799787	0.0635282	0.185374	0.064638	0.13394	0.317169	EVI5	protein_coding
ENSG00000067221.14	-0.0196733	0.648587	0.817641	-0.0156613	0.716772	0.856362	STOML1	protein_coding
ENSG00000067225.18	0.256161	1.59657e-09	7.17413e-08	0.285291	1.49062e-11	7.89634e-10	PKM	protein_coding
ENSG00000067248.10	0.0207444	0.630842	0.80684	0.0165865	0.700822	0.846998	DHX29	protein_coding
ENSG00000067334.14	0.259733	9.2741e-10	4.44027e-08	0.242413	1.19727e-08	3.36243e-07	DNTTIP2	protein_coding
ENSG00000067365.15	0.145582	0.000698623	0.00529455	0.165343	0.0001151	0.00113933	METTL22	protein_coding
ENSG00000067369.14	0.124006	0.00393366	0.0214297	0.0881654	0.0407451	0.137832	TP53BP1	protein_coding
ENSG00000067445.21	0.259162	1.01214e-09	4.79818e-08	0.339773	4.95572e-16	5.9244e-14	TRO	protein_coding
ENSG00000067533.6	0.135078	0.00167136	0.0107027	0.101743	0.0181399	0.0754052	RRP15	protein_coding
ENSG00000067560.13	0.0547797	0.20416	0.41967	0.0492663	0.253527	0.47849	RHOA	protein_coding
ENSG00000067596.12	0.109469	0.0109834	0.0483675	0.096247	0.0254496	0.0976515	DHX8	protein_coding
ENSG00000067601.8	-0.00994878	0.817747	0.914193	-0.0494943	0.251335	0.47583	PMS2P4	transcribed_unprocessed_pseudogene
ENSG00000067606.17	-0.114987	0.00753458	0.0358217	-0.137253	0.00140193	0.00955941	PRKCZ	protein_coding
ENSG00000067646.12	-0.000973039	0.982019	0.99242	-0.0411832	0.339926	0.569976	ZFY	protein_coding
ENSG00000067704.10	0.0558925	0.195106	0.40698	0.0305099	0.47966	0.694909	IARS2	protein_coding
ENSG00000067715.14	0.163114	0.000142596	0.0014753	0.189198	9.76559e-06	0.000131115	SYT1	protein_coding
ENSG00000067798.16	0.232605	4.68629e-08	1.43779e-06	0.243518	1.02274e-08	2.9148e-07	NAV3	protein_coding
ENSG00000067829.19	0.0385065	0.372265	0.609648	0.0497892	0.248518	0.472697	IDH3G	protein_coding
ENSG00000067836.13	-0.21521	4.55857e-07	1.06436e-05	-0.209794	8.91761e-07	1.59811e-05	ROGDI	protein_coding
ENSG00000067840.12	0.0598452	0.165318	0.363656	0.078441	0.0688059	0.201589	PDZD4	protein_coding
ENSG00000067842.17	0.0481048	0.264905	0.495842	0.080472	0.0619073	0.187302	ATP2B3	protein_coding
ENSG00000067900.8	0.105796	0.013995	0.0584383	0.0516047	0.231662	0.452708	ROCK1	protein_coding
ENSG00000067955.15	0.12958	0.00257733	0.0152461	0.118307	0.00596034	0.0312983	CBFB	protein_coding
ENSG00000067992.16	-0.0246101	0.568597	0.766909	-0.0264603	0.539881	0.741515	PDK3	protein_coding
ENSG00000068001.14	0.0646134	0.134089	0.315772	0.0950856	0.0272846	0.102735	HYAL2	protein_coding
ENSG00000068024.17	0.10537	0.0143872	0.0597175	0.126148	0.0033503	0.0196063	HDAC4	protein_coding
ENSG00000068028.17	0.067091	0.119768	0.291413	0.0734626	0.0884038	0.239291	RASSF1	protein_coding
ENSG00000068078.20	-0.0685461	0.111933	0.278121	-0.0732563	0.0893039	0.240935	FGFR3	protein_coding
ENSG00000068079.8	0.0472896	0.273098	0.505382	0.079524	0.0650527	0.193919	IFI35	protein_coding
ENSG00000068097.15	0.063124	0.143312	0.330341	0.0738152	0.0868821	0.236356	HEATR6	protein_coding
ENSG00000068120.15	0.0929651	0.0309296	0.107434	0.104119	0.0155966	0.0670814	COASY	protein_coding
ENSG00000068137.15	-0.0193119	0.654619	0.821365	-0.00786911	0.85537	0.931903	PLEKHH3	protein_coding
ENSG00000068305.17	0.0634323	0.141364	0.327268	0.00923329	0.830648	0.919015	MEF2A	protein_coding
ENSG00000068308.14	-0.0151222	0.726122	0.864029	-0.0276638	0.521598	0.727405	OTUD5	protein_coding
ENSG00000068323.17	0.0834577	0.0528106	0.161983	0.0837729	0.051919	0.164708	TFE3	protein_coding
ENSG00000068354.16	0.0674262	0.117926	0.288208	0.0653295	0.12982	0.310788	TBC1D25	protein_coding
ENSG00000068366.20	0.208274	1.07316e-06	2.2612e-05	0.152921	0.000366636	0.00309231	ACSL4	protein_coding
ENSG00000068383.19	0.0737823	0.0870233	0.232211	0.0605687	0.160256	0.357665	INPP5A	protein_coding
ENSG00000068394.11	0.0461004	0.285355	0.519003	0.0655128	0.128745	0.309074	GPKOW	protein_coding
ENSG00000068400.13	-0.0117488	0.785513	0.898099	0.0114237	0.79131	0.897998	GRIPAP1	protein_coding
ENSG00000068438.15	0.276552	6.42645e-11	3.96442e-09	0.295382	2.58663e-12	1.60252e-10	FTSJ1	protein_coding
ENSG00000068489.13	0.35895	7.79872e-18	2.06562e-15	0.343538	2.24307e-16	2.87178e-14	PRR11	protein_coding
ENSG00000068615.19	-0.0489268	0.256817	0.486704	-0.0509582	0.237569	0.459569	REEP1	protein_coding
ENSG00000068650.18	-0.142999	0.000870538	0.00632353	-0.152904	0.000367187	0.00309605	ATP11A	protein_coding
ENSG00000068654.16	0.206942	1.26071e-06	2.60259e-05	0.191318	7.72103e-06	0.000106783	POLR1A	protein_coding
ENSG00000068697.7	0.0536724	0.213469	0.432109	0.0872911	0.0427909	0.142845	LAPTM4A	protein_coding
ENSG00000068724.17	0.148688	0.000533668	0.00427801	0.154252	0.000325148	0.00279422	TTC7A	protein_coding
ENSG00000068745.15	-0.0617102	0.152509	0.344301	-0.0292431	0.498097	0.710031	IP6K2	protein_coding
ENSG00000068781.21	0.128158	0.00287527	0.0166204	0.134943	0.00168958	0.0111613	STON1-GTF2A1L	protein_coding
ENSG00000068784.13	0.0292346	0.498222	0.715422	-0.00319468	0.941013	0.973901	SRBD1	protein_coding
ENSG00000068796.19	0.119892	0.00531878	0.0271516	0.101956	0.0178978	0.0746381	KIF2A	protein_coding
ENSG00000068831.19	-0.100799	0.0192468	0.0747514	-0.0707709	0.100738	0.262153	RASGRP2	protein_coding
ENSG00000068878.15	0.168498	8.46022e-05	0.000962754	0.138017	0.00131719	0.00906504	PSME4	protein_coding
ENSG00000068885.15	-0.113586	0.00830361	0.038666	-0.130764	0.002351	0.014693	IFT80	protein_coding
ENSG00000068903.20	-0.0721328	0.0943365	0.245853	-0.0653515	0.129691	0.310558	SIRT2	protein_coding
ENSG00000068912.14	-0.0602076	0.162767	0.359732	-0.0664639	0.123275	0.300483	ERLEC1	protein_coding
ENSG00000068971.14	0.242044	1.26169e-08	4.43673e-07	0.249074	4.5787e-09	1.40552e-07	PPP2R5B	protein_coding
ENSG00000068976.14	-0.0989051	0.0216461	0.0817977	-0.00979214	0.820567	0.914351	PYGM	protein_coding
ENSG00000068985.5	0.0471751	0.274262	0.506822	0.093865	0.0293348	0.10862	PAGE1	protein_coding
ENSG00000069011.16	0.133166	0.00194654	0.0121259	0.1632	0.000141428	0.00136126	PITX1	protein_coding
ENSG00000069018.19	0.0322715	0.454651	0.681156	0.0257801	0.550353	0.749479	TRPC7	protein_coding
ENSG00000069020.18	-0.0533603	0.216147	0.435798	-0.0773478	0.0727723	0.209762	MAST4	protein_coding
ENSG00000069122.19	-0.221473	2.05254e-07	5.24869e-06	-0.245812	7.35681e-09	2.15958e-07	ADGRF5	protein_coding
ENSG00000069188.17	-0.0405	0.348006	0.585632	-0.0260035	0.546903	0.747143	SDK2	protein_coding
ENSG00000069206.15	-0.0209839	0.626902	0.804763	-0.0932553	0.0304074	0.11144	ADAM7	protein_coding
ENSG00000069248.12	0.0485224	0.260775	0.491156	0.0273809	0.525866	0.7311	NUP133	protein_coding
ENSG00000069275.13	0.0841319	0.0509186	0.157646	0.0767109	0.0751683	0.214622	NUCKS1	protein_coding
ENSG00000069329.18	0.0438874	0.309138	0.545487	0.021449	0.619281	0.796639	VPS35	protein_coding
ENSG00000069345.12	0.0427296	0.322088	0.560002	0.0378381	0.380629	0.608811	DNAJA2	protein_coding
ENSG00000069399.15	0.181879	2.15456e-05	0.000305061	0.223204	1.63957e-07	3.5338e-06	BCL3	protein_coding
ENSG00000069424.15	-0.0313339	0.46787	0.691813	-0.0120404	0.780324	0.892711	KCNAB2	protein_coding
ENSG00000069431.11	0.07783	0.0710006	0.201091	0.0775516	0.072019	0.208224	ABCC9	protein_coding
ENSG00000069482.7	0.274285	9.30955e-11	5.5474e-09	0.357034	1.19602e-17	1.89204e-15	GAL	protein_coding
ENSG00000069493.15	-0.0214946	0.618536	0.800101	-0.0410698	0.341259	0.571428	CLEC2D	protein_coding
ENSG00000069509.6	-0.0762803	0.076824	0.21263	-0.0809057	0.0605106	0.184115	FUNDC1	protein_coding
ENSG00000069535.14	-0.107185	0.0127799	0.0544151	-0.124398	0.00382067	0.0218793	MAOB	protein_coding
ENSG00000069667.16	-0.0417289	0.333561	0.571451	-0.0689427	0.109868	0.278046	RORA	protein_coding
ENSG00000069696.7	0.157869	0.000233471	0.00218314	0.197287	3.92933e-06	5.91305e-05	DRD4	protein_coding
ENSG00000069702.11	-0.0363872	0.399175	0.633503	-0.024326	0.573072	0.764328	TGFBR3	protein_coding
ENSG00000069764.10	-0.314516	7.69119e-14	8.75931e-12	-0.320716	2.3281e-14	2.0245e-12	PLA2G10	protein_coding
ENSG00000069812.11	0.312595	1.10745e-13	1.22267e-11	0.314764	7.33642e-14	5.87534e-12	HES2	protein_coding
ENSG00000069849.11	0.334463	1.48858e-15	2.48416e-13	0.320578	2.39178e-14	2.07363e-12	ATP1B3	protein_coding
ENSG00000069869.16	0.201283	2.47103e-06	4.68109e-05	0.123117	0.00420192	0.023613	NEDD4	protein_coding
ENSG00000069943.10	-0.0356082	0.409351	0.642606	-0.0856756	0.0467989	0.152418	PIGB	protein_coding
ENSG00000069956.12	0.250814	3.54573e-09	1.44791e-07	0.241501	1.36268e-08	3.77373e-07	MAPK6	protein_coding
ENSG00000069966.19	0.136129	0.00153576	0.010003	0.128768	0.00274398	0.0166185	GNB5	protein_coding
ENSG00000069974.16	-0.093512	0.0299518	0.104936	-0.143078	0.000864707	0.00638234	RAB27A	protein_coding
ENSG00000069998.12	0.0262363	0.543319	0.749729	0.0448931	0.298172	0.527879	HDHD5	protein_coding
ENSG00000070010.19	0.242186	1.23652e-08	4.36151e-07	0.245826	7.34188e-09	2.15629e-07	UFD1	protein_coding
ENSG00000070018.9	-0.093754	0.0295276	0.103783	-0.126461	0.00327201	0.0192275	LRP6	protein_coding
ENSG00000070019.5	-0.00958781	0.82425	0.91746	-0.100148	0.0200445	0.0812486	GUCY2C	protein_coding
ENSG00000070031.4	0.281177	2.98467e-11	1.97409e-09	0.341635	3.35275e-16	4.16325e-14	SCT	protein_coding
ENSG00000070047.13	0.0767675	0.0749527	0.208843	0.0582599	0.176827	0.381736	PHRF1	protein_coding
ENSG00000070061.16	0.110682	0.0101237	0.0452616	0.0593277	0.169011	0.370439	ELP1	protein_coding
ENSG00000070081.17	-0.139931	0.00112521	0.00779449	-0.173697	5.03231e-05	0.000556546	NUCB2	protein_coding
ENSG00000070087.14	0.228084	8.61714e-08	2.45225e-06	0.223082	1.66575e-07	3.58487e-06	PFN2	protein_coding
ENSG00000070159.14	-0.104054	0.015661	0.0638346	-0.120237	0.00518779	0.0279951	PTPN3	protein_coding
ENSG00000070182.21	-0.00524793	0.903251	0.956276	0.0332442	0.441163	0.663416	SPTB	protein_coding
ENSG00000070190.13	0.0273578	0.526215	0.736502	0.0431764	0.31705	0.546693	DAPP1	protein_coding
ENSG00000070193.5	-0.0112391	0.794607	0.902893	0.0690864	0.109127	0.276905	FGF10	protein_coding
ENSG00000070214.16	0.194635	5.31821e-06	9.14469e-05	0.231458	5.47588e-08	1.32852e-06	SLC44A1	protein_coding
ENSG00000070269.14	-0.0339744	0.431189	0.661528	-0.0425898	0.323675	0.553596	TMEM260	protein_coding
ENSG00000070366.14	0.106315	0.0135295	0.056927	0.0550885	0.201618	0.414602	SMG6	protein_coding
ENSG00000070367.16	0.145433	0.000707646	0.005351	0.120245	0.00518498	0.0279878	EXOC5	protein_coding
ENSG00000070371.16	0.295599	2.48881e-12	2.07668e-10	0.29829	1.54121e-12	9.84413e-11	CLTCL1	protein_coding
ENSG00000070388.11	-0.0334268	0.438656	0.66775	-0.0180582	0.675723	0.83247	FGF22	protein_coding
ENSG00000070404.10	0.409392	3.38572e-23	2.05784e-20	0.422581	9.30444e-25	3.75698e-22	FSTL3	protein_coding
ENSG00000070413.20	0.0187671	0.663758	0.826697	0.0244153	0.571663	0.763482	DGCR2	protein_coding
ENSG00000070423.18	0.172453	5.70637e-05	0.000696746	0.206697	1.29847e-06	2.21623e-05	RNF126	protein_coding
ENSG00000070444.15	0.164764	0.000121721	0.00129889	0.153857	0.000336969	0.00287739	MNT	protein_coding
ENSG00000070476.15	-0.0759418	0.0781464	0.215252	-0.0849404	0.0487246	0.157112	ZXDC	protein_coding
ENSG00000070495.15	0.26615	3.42343e-10	1.81351e-08	0.283921	1.88095e-11	9.68847e-10	JMJD6	protein_coding
ENSG00000070501.12	0.0961842	0.025546	0.092724	0.0880509	0.0410082	0.138463	POLB	protein_coding
ENSG00000070526.15	-0.28266	2.32699e-11	1.58447e-09	-0.255957	1.64662e-09	5.52775e-08	ST6GALNAC1	protein_coding
ENSG00000070540.13	0.187742	1.14581e-05	0.00017833	0.193587	5.98716e-06	8.56977e-05	WIPI1	protein_coding
ENSG00000070601.10	-0.0409413	0.342773	0.580442	-0.0301827	0.484386	0.698839	FRMPD1	protein_coding
ENSG00000070610.14	-0.0304611	0.480363	0.701642	-0.0584367	0.175514	0.379948	GBA2	protein_coding
ENSG00000070614.15	0.146457	0.000647918	0.00499152	0.122974	0.00424653	0.0238103	NDST1	protein_coding
ENSG00000070669.17	0.0132924	0.758159	0.883325	0.0139931	0.74584	0.872383	ASNS	protein_coding
ENSG00000070718.12	0.11089	0.0099823	0.0447541	0.0935264	0.0299264	0.110224	AP3M2	protein_coding
ENSG00000070729.14	-0.0401269	0.352468	0.590084	-0.0181986	0.673347	0.830817	CNGB1	protein_coding
ENSG00000070731.11	0.0352307	0.414337	0.646869	0.0363342	0.399862	0.626263	ST6GALNAC2	protein_coding
ENSG00000070748.19	-0.037058	0.390533	0.626052	0.0785859	0.0682937	0.200577	CHAT	protein_coding
ENSG00000070756.17	0.0568077	0.187882	0.396813	0.0850304	0.0484855	0.156604	PABPC1	protein_coding
ENSG00000070759.17	0.0104677	0.80842	0.909433	0.0155047	0.719483	0.857986	TESK2	protein_coding
ENSG00000070761.8	0.0827291	0.0549207	0.166571	0.0980992	0.0227435	0.0896657	CFAP20	protein_coding
ENSG00000070770.10	0.143401	0.000841454	0.00615953	0.0756457	0.079318	0.222682	CSNK2A2	protein_coding
ENSG00000070778.13	0.0857795	0.046532	0.147287	0.057519	0.182405	0.38949	PTPN21	protein_coding
ENSG00000070785.17	0.136042	0.00154652	0.0100628	0.131227	0.00226753	0.0142537	EIF2B3	protein_coding
ENSG00000070808.16	0.10362	0.0161033	0.0651865	0.204413	1.70709e-06	2.82675e-05	CAMK2A	protein_coding
ENSG00000070814.22	0.228912	7.71463e-08	2.21617e-06	0.203695	1.85925e-06	3.05159e-05	TCOF1	protein_coding
ENSG00000070831.17	0.0712049	0.0986613	0.253653	0.0735614	0.0879755	0.238443	CDC42	protein_coding
ENSG00000070882.13	0.201977	2.27762e-06	4.36772e-05	0.195755	4.6821e-06	6.88963e-05	OSBPL3	protein_coding
ENSG00000070886.12	0.0421902	0.32824	0.566536	0.0931517	0.030593	0.111963	EPHA8	protein_coding
ENSG00000070915.10	0.056277	0.192047	0.402729	0.0236965	0.583042	0.771415	SLC12A3	protein_coding
ENSG00000070950.10	0.200453	2.72303e-06	5.08508e-05	0.179832	2.67352e-05	0.000318621	RAD18	protein_coding
ENSG00000070961.16	0.250612	3.6531e-09	1.48128e-07	0.183967	1.72443e-05	0.000217568	ATP2B1	protein_coding
ENSG00000070985.13	-0.0464553	0.281659	0.515036	-0.0355035	0.41073	0.635868	TRPM5	protein_coding
ENSG00000071051.14	0.19096	8.03502e-06	0.000131245	0.211971	6.82355e-07	1.26201e-05	NCK2	protein_coding
ENSG00000071054.16	0.317446	4.38753e-14	5.20207e-12	0.315391	6.50779e-14	5.24082e-12	MAP4K4	protein_coding
ENSG00000071073.13	0.0231961	0.591024	0.7818	0.00990491	0.818536	0.913252	MGAT4A	protein_coding
ENSG00000071082.11	-0.0668768	0.120957	0.293452	-0.0482881	0.263087	0.489052	RPL31	protein_coding
ENSG00000071127.17	0.184761	1.58345e-05	0.000235281	0.180682	2.44492e-05	0.000295154	WDR1	protein_coding
ENSG00000071189.21	0.0303247	0.482332	0.703132	-0.00357129	0.934074	0.970458	SNX13	protein_coding
ENSG00000071203.9	0.0239974	0.578266	0.773342	-0.0310976	0.471234	0.688152	MS4A12	protein_coding
ENSG00000071205.12	0.188885	1.01087e-05	0.000160398	0.16291	0.000145401	0.00139435	ARHGAP10	protein_coding
ENSG00000071242.12	-0.100909	0.0191153	0.0743806	-0.105497	0.0142697	0.0625717	RPS6KA2	protein_coding
ENSG00000071243.16	0.00796781	0.853576	0.932676	-0.0640207	0.137702	0.323235	ING3	protein_coding
ENSG00000071246.11	0.0845099	0.0498827	0.155338	0.0890645	0.0387282	0.132799	VASH1	protein_coding
ENSG00000071282.12	0.283674	1.96098e-11	1.34957e-09	0.324977	1.00763e-14	9.53793e-13	LMCD1	protein_coding
ENSG00000071462.12	0.113129	0.00856873	0.0396353	0.109754	0.0107758	0.050275	BUD23	protein_coding
ENSG00000071537.14	0.0594777	0.167934	0.367508	0.0551078	0.20146	0.414469	SEL1L	protein_coding
ENSG00000071539.14	0.354724	1.9956e-17	4.76149e-15	0.354612	2.04523e-17	3.07536e-15	TRIP13	protein_coding
ENSG00000071553.18	0.0240419	0.577562	0.772916	0.0254955	0.554765	0.752304	ATP6AP1	protein_coding
ENSG00000071564.17	0.242457	1.18979e-08	4.22507e-07	0.290138	6.48284e-12	3.64484e-10	TCF3	protein_coding
ENSG00000071575.11	0.106393	0.013461	0.0566965	0.143442	0.00083848	0.00622057	TRIB2	protein_coding
ENSG00000071626.17	0.177937	3.25786e-05	0.000433038	0.173061	5.36721e-05	0.000589291	DAZAP1	protein_coding
ENSG00000071655.18	0.14448	0.000767687	0.00572997	0.163168	0.000141853	0.00136467	MBD3	protein_coding
ENSG00000071677.1	-0.0899958	0.0367288	0.122743	-0.103902	0.0158146	0.0678115	PRLH	protein_coding
ENSG00000071794.16	0.177096	3.55392e-05	0.000465533	0.152742	0.000372568	0.00313547	HLTF	protein_coding
ENSG00000071859.15	0.0935396	0.0299032	0.104849	0.136513	0.00148875	0.010054	FAM50A	protein_coding
ENSG00000071889.17	-0.0293719	0.496205	0.713929	-0.0302812	0.482962	0.697736	FAM3A	protein_coding
ENSG00000071894.17	0.0613246	0.155094	0.348387	0.0741205	0.0855815	0.234843	CPSF1	protein_coding
ENSG00000071909.19	0.116545	0.00675459	0.032838	0.166217	0.000105756	0.00105978	MYO3B	protein_coding
ENSG00000071967.12	-0.0198686	0.645335	0.815868	-0.0424853	0.324865	0.55483	CYBRD1	protein_coding
ENSG00000071991.9	-0.00107537	0.980128	0.991563	-0.120019	0.00527033	0.028355	CDH19	protein_coding
ENSG00000071994.11	0.176421	3.81012e-05	0.000495329	0.117639	0.00625113	0.0325294	PDCD2	protein_coding
ENSG00000072041.17	0.214502	4.98127e-07	1.15095e-05	0.197759	3.72178e-06	5.63597e-05	SLC6A15	protein_coding
ENSG00000072042.13	0.116028	0.00700492	0.0338073	0.0947824	0.027782	0.104166	RDH11	protein_coding
ENSG00000072062.15	0.0754352	0.08016	0.219226	0.0544957	0.206519	0.420696	PRKACA	protein_coding
ENSG00000072071.16	0.0568349	0.187671	0.396512	0.0778568	0.0709029	0.205956	ADGRL1	protein_coding
ENSG00000072080.11	-0.0919447	0.0328274	0.112458	-0.0602119	0.162738	0.361106	SPP2	protein_coding
ENSG00000072110.15	0.404037	1.39244e-22	7.51412e-20	0.401817	2.48428e-22	7.51021e-20	ACTN1	protein_coding
ENSG00000072121.17	0.0396714	0.357965	0.595415	0.0143724	0.739197	0.868667	ZFYVE26	protein_coding
ENSG00000072133.11	-0.00624826	0.884927	0.947513	-0.0151546	0.72556	0.861655	RPS6KA6	protein_coding
ENSG00000072134.15	0.148327	0.000550819	0.00438295	0.13871	0.00124446	0.00864177	EPN2	protein_coding
ENSG00000072135.13	-0.122738	0.00432105	0.0230189	-0.152171	0.00039212	0.00328184	PTPN18	protein_coding
ENSG00000072163.20	0.0722066	0.0939992	0.24526	0.115692	0.00717199	0.0363353	LIMS2	protein_coding
ENSG00000072182.13	0.0475988	0.269971	0.501815	0.122617	0.00435996	0.02434	ASIC4	protein_coding
ENSG00000072195.15	0.122179	0.0045025	0.0237923	0.174581	4.60025e-05	0.000513579	SPEG	protein_coding
ENSG00000072201.14	-0.117366	0.0063736	0.0313714	-0.0961539	0.0255927	0.0980004	LNX1	protein_coding
ENSG00000072210.19	-0.159355	0.000203355	0.00194854	-0.174309	4.72948e-05	0.000526479	ALDH3A2	protein_coding
ENSG00000072274.13	0.162567	0.000150223	0.00152229	0.131323	0.00225052	0.0141647	TFRC	protein_coding
ENSG00000072310.17	-0.0389972	0.3662	0.603653	-0.0681022	0.114279	0.285628	SREBF1	protein_coding
ENSG00000072315.3	0.0433954	0.314599	0.551732	-0.0348914	0.41885	0.643334	TRPC5	protein_coding
ENSG00000072364.13	0.0777046	0.0714579	0.20196	0.0374031	0.386133	0.613574	AFF4	protein_coding
ENSG00000072401.15	0.254307	2.10987e-09	9.19076e-08	0.244437	8.96693e-09	2.58621e-07	UBE2D1	protein_coding
ENSG00000072415.10	0.0102487	0.812353	0.911322	-0.0219038	0.611869	0.791868	MPP5	protein_coding
ENSG00000072422.17	0.0857751	0.0465433	0.147306	0.0960185	0.025802	0.0985471	RHOBTB1	protein_coding
ENSG00000072501.19	0.123774	0.00400216	0.0217144	0.0850862	0.0483375	0.156274	SMC1A	protein_coding
ENSG00000072506.13	0.023862	0.580414	0.774619	0.0674173	0.117975	0.291897	HSD17B10	protein_coding
ENSG00000072518.21	0.122824	0.00429368	0.0228984	0.135303	0.00164149	0.0109044	MARK2	protein_coding
ENSG00000072571.20	0.255691	1.71389e-09	7.63005e-08	0.25229	2.84983e-09	9.14178e-08	HMMR	protein_coding
ENSG00000072609.18	0.213862	5.39578e-07	1.2334e-05	0.214432	5.02531e-07	9.57645e-06	CHFR	protein_coding
ENSG00000072657.9	0.137188	0.00140937	0.00934201	-0.0598954	0.164963	0.364542	TRHDE	protein_coding
ENSG00000072682.19	0.17187	6.05089e-05	0.000730472	0.185217	1.50752e-05	0.000193306	P4HA2	protein_coding
ENSG00000072694.21	0.113052	0.0086141	0.0398037	0.125621	0.00348591	0.0202678	FCGR2B	protein_coding
ENSG00000072736.19	-0.0341319	0.429056	0.659833	-0.0751889	0.0811537	0.226317	NFATC3	protein_coding
ENSG00000072756.17	0.0134586	0.755232	0.881552	-0.0250186	0.562196	0.757197	TRNT1	protein_coding
ENSG00000072778.20	-0.0210515	0.625791	0.804316	-0.0115967	0.788224	0.896645	ACADVL	protein_coding
ENSG00000072786.13	0.103902	0.0158146	0.0642884	0.0913727	0.0339339	0.120726	STK10	protein_coding
ENSG00000072803.17	0.00710605	0.869262	0.940684	-0.0269386	0.532576	0.736227	FBXW11	protein_coding
ENSG00000072818.12	-0.024278	0.573829	0.770044	-0.000923621	0.982932	0.992655	ACAP1	protein_coding
ENSG00000072832.15	0.0732465	0.0893468	0.23652	0.0849781	0.0486244	0.156877	CRMP1	protein_coding
ENSG00000072840.13	0.170669	6.82286e-05	0.000807789	0.161887	0.000160243	0.00151981	EVC	protein_coding
ENSG00000072849.11	0.0168066	0.697047	0.847731	-0.00577806	0.893533	0.951269	DERL2	protein_coding
ENSG00000072858.11	-0.0744785	0.0840768	0.226678	-0.0385475	0.371756	0.600621	SIDT1	protein_coding
ENSG00000072864.16	0.227643	9.1375e-08	2.57244e-06	0.233682	4.04586e-08	1.01131e-06	NDE1	protein_coding
ENSG00000072952.19	0.258094	1.19116e-09	5.55114e-08	0.311904	1.26194e-13	9.68956e-12	IRAG1	protein_coding
ENSG00000072954.7	0.0207899	0.630092	0.806271	0.114124	0.00800017	0.0396652	TMEM38A	protein_coding
ENSG00000072958.9	0.0895847	0.0376004	0.124883	0.0976128	0.0234288	0.0917093	AP1M1	protein_coding
ENSG00000073008.15	0.346554	1.17938e-16	2.45844e-14	0.317474	4.36428e-14	3.58461e-12	PVR	protein_coding
ENSG00000073050.12	0.0352535	0.414035	0.646667	0.0389538	0.366734	0.595891	XRCC1	protein_coding
ENSG00000073060.16	0.13865	0.00125064	0.00850166	0.114672	0.00770176	0.0384826	SCARB1	protein_coding
ENSG00000073067.14	0.0522504	0.225867	0.448355	0.153945	0.000334301	0.00286053	CYP2W1	protein_coding
ENSG00000073111.14	0.256094	1.61288e-09	7.21934e-08	0.277632	5.37971e-11	2.52545e-09	MCM2	protein_coding
ENSG00000073146.16	0.1081	0.0120316	0.0519259	0.276456	6.52787e-11	3.01059e-09	MOV10L1	protein_coding
ENSG00000073150.14	0.0110344	0.798266	0.904772	0.0308331	0.475017	0.691264	PANX2	protein_coding
ENSG00000073169.14	-0.0506847	0.240099	0.466573	-0.0386793	0.370122	0.599087	SELENOO	protein_coding
ENSG00000073282.14	0.06986	0.105209	0.265933	0.0659373	0.12628	0.305163	TP63	protein_coding
ENSG00000073331.18	-0.0965735	0.0249534	0.0911979	-0.129153	0.00266381	0.0162435	ALPK1	protein_coding
ENSG00000073350.14	-0.179212	2.8527e-05	0.000386988	-0.135446	0.00162271	0.0107921	LLGL2	protein_coding
ENSG00000073417.15	0.0211878	0.623556	0.802905	-0.0340533	0.430119	0.653669	PDE8A	protein_coding
ENSG00000073464.13	-0.0126684	0.769183	0.889366	-0.0351531	0.415367	0.640016	CLCN4	protein_coding
ENSG00000073536.18	0.0942924	0.0286024	0.101308	0.114829	0.00761801	0.0381303	NLE1	protein_coding
ENSG00000073578.17	0.113028	0.00862861	0.0398516	0.0496212	0.25012	0.474572	SDHA	protein_coding
ENSG00000073584.20	-0.0193299	0.65432	0.821185	-0.023212	0.59077	0.777261	SMARCE1	protein_coding
ENSG00000073598.6	0.0165052	0.702219	0.850376	0.091969	0.032781	0.117785	FNDC8	protein_coding
ENSG00000073605.18	-0.109056	0.0112906	0.0494037	-0.0672308	0.118997	0.293508	GSDMB	protein_coding
ENSG00000073614.13	0.123844	0.00398133	0.0216325	0.0753381	0.0805507	0.225179	KDM5A	protein_coding
ENSG00000073670.14	0.0557412	0.196319	0.408581	0.11126	0.00973519	0.0464076	ADAM11	protein_coding
ENSG00000073711.11	0.00536863	0.901037	0.955233	0.0180052	0.67662	0.832973	PPP2R3A	protein_coding
ENSG00000073712.15	0.278309	4.81041e-11	3.059e-09	0.256581	1.49839e-09	5.07346e-08	FERMT2	protein_coding
ENSG00000073734.10	0.0115055	0.789851	0.900146	-0.0238268	0.580972	0.769701	ABCB11	protein_coding
ENSG00000073737.17	-0.0211138	0.624769	0.803626	0.00406056	0.925067	0.965736	DHRS9	protein_coding
ENSG00000073754.6	-0.0393524	0.361847	0.599386	-0.109686	0.0108249	0.0504536	CD5L	protein_coding
ENSG00000073756.12	0.338674	6.23306e-16	1.12822e-13	0.383417	2.55378e-20	5.77053e-18	PTGS2	protein_coding
ENSG00000073792.16	0.286577	1.19711e-11	8.576e-10	0.289729	6.95913e-12	3.90123e-10	IGF2BP2	protein_coding
ENSG00000073803.14	0.0553649	0.199362	0.412874	0.0754307	0.0801777	0.224441	MAP3K13	protein_coding
ENSG00000073849.16	-0.0973026	0.0238752	0.0880822	-0.10692	0.0130045	0.0582639	ST6GAL1	protein_coding
ENSG00000073861.3	0.0224313	0.603321	0.78964	-0.0252835	0.558062	0.754692	TBX21	protein_coding
ENSG00000073905.8	0.096443	0.0251508	0.0917044	0.0737326	0.0872366	0.237064	VDAC1P1	processed_pseudogene
ENSG00000073910.22	-0.164371	0.000126411	0.00133929	-0.163301	0.000140063	0.00135082	FRY	protein_coding
ENSG00000073921.18	0.23376	4.00307e-08	1.24672e-06	0.218946	2.84045e-07	5.73463e-06	PICALM	protein_coding
ENSG00000073969.18	0.0371147	0.389809	0.625343	0.0481925	0.264034	0.490227	NSF	protein_coding
ENSG00000074047.22	0.227195	9.69842e-08	2.7053e-06	0.259307	9.89953e-10	3.5068e-08	GLI2	protein_coding
ENSG00000074054.20	0.138474	0.00126883	0.00860307	0.113886	0.00813307	0.0401996	CLASP1	protein_coding
ENSG00000074071.15	0.0375963	0.383682	0.619938	0.0469584	0.276474	0.504851	MRPS34	protein_coding
ENSG00000074181.9	0.290933	5.64739e-12	4.37112e-10	0.334453	1.49174e-15	1.64378e-13	NOTCH3	protein_coding
ENSG00000074201.9	0.0480481	0.265469	0.49642	0.0174802	0.685539	0.838057	CLNS1A	protein_coding
ENSG00000074211.14	0.162865	0.000146014	0.00150688	0.138922	0.00122299	0.00852139	PPP2R2C	protein_coding
ENSG00000074219.14	0.174648	4.56903e-05	0.000579952	0.160988	0.000174459	0.00163477	TEAD2	protein_coding
ENSG00000074266.22	0.172644	5.59771e-05	0.000685946	0.177063	3.56627e-05	0.000410609	EED	protein_coding
ENSG00000074276.10	0.04993	0.247181	0.475361	0.248346	5.09309e-09	1.54779e-07	CDHR2	protein_coding
ENSG00000074317.11	0.194292	5.5287e-06	9.45314e-05	0.263041	5.56672e-10	2.06839e-08	SNCB	protein_coding
ENSG00000074319.13	0.0118629	0.783482	0.897138	-0.0258221	0.549704	0.74899	TSG101	protein_coding
ENSG00000074356.17	0.113075	0.00860066	0.0397511	0.107222	0.0127485	0.0573562	NCBP3	protein_coding
ENSG00000074370.18	-0.0690211	0.109463	0.273509	-0.032927	0.445537	0.666784	ATP2A3	protein_coding
ENSG00000074410.14	0.156569	0.000263197	0.00240159	0.183438	1.82497e-05	0.000228878	CA12	protein_coding
ENSG00000074416.14	-0.151269	0.000424999	0.00354988	-0.17316	5.31349e-05	0.000583837	MGLL	protein_coding
ENSG00000074527.13	-0.0188777	0.661899	0.825618	-0.0566553	0.189071	0.398	NTN4	protein_coding
ENSG00000074582.15	0.0519448	0.228596	0.451763	0.0655182	0.128713	0.309023	BCS1L	protein_coding
ENSG00000074590.13	0.29382	3.40736e-12	2.74399e-10	0.319214	3.11758e-14	2.62791e-12	NUAK1	protein_coding
ENSG00000074603.19	0.052104	0.227171	0.450203	-0.00295271	0.945473	0.97619	DPP8	protein_coding
ENSG00000074621.14	-0.0909745	0.0347229	0.117426	-0.103464	0.0162636	0.0692955	SLC24A1	protein_coding
ENSG00000074657.14	0.272842	1.1766e-10	6.83481e-09	0.266714	3.13238e-10	1.24822e-08	ZNF532	protein_coding
ENSG00000074660.16	-0.0193065	0.654711	0.82139	-0.0356555	0.408729	0.634258	SCARF1	protein_coding
ENSG00000074695.6	0.158785	0.000214436	0.00203513	0.117806	0.00617727	0.0322176	LMAN1	protein_coding
ENSG00000074696.13	-0.0798604	0.0639219	0.18625	-0.122261	0.00447557	0.0248413	HACD3	protein_coding
ENSG00000074706.13	-0.0982489	0.0225361	0.0844425	-0.101764	0.0181161	0.0753524	IPCEF1	protein_coding
ENSG00000074755.15	0.0266987	0.536233	0.744183	-0.00540934	0.90029	0.954384	ZZEF1	protein_coding
ENSG00000074771.4	0.102011	0.0178352	0.0705118	0.0970467	0.0242489	0.0941597	NOX3	protein_coding
ENSG00000074800.16	0.199071	3.198e-06	5.85837e-05	0.242095	1.2526e-08	3.50588e-07	ENO1	protein_coding
ENSG00000074803.20	0.0743139	0.0847661	0.227937	0.10094	0.0190776	0.0782079	SLC12A1	protein_coding
ENSG00000074842.8	0.0343667	0.425885	0.656917	0.0487717	0.25833	0.484051	MYDGF	protein_coding
ENSG00000074855.11	0.0668611	0.121045	0.293589	0.128805	0.00273617	0.0165863	ANO8	protein_coding
ENSG00000074935.14	0.0603991	0.161432	0.357835	0.0103588	0.810375	0.908826	TUBE1	protein_coding
ENSG00000074964.17	-0.0302933	0.482786	0.703414	-0.0215645	0.617395	0.795293	ARHGEF10L	protein_coding
ENSG00000074966.11	-0.0394147	0.361086	0.598624	-0.0511056	0.236213	0.458073	TXK	protein_coding
ENSG00000075035.10	0.169015	8.03971e-05	0.000923455	0.141673	0.000973272	0.00704338	WSCD2	protein_coding
ENSG00000075043.19	0.0118493	0.783724	0.897308	0.0837811	0.0518958	0.164671	KCNQ2	protein_coding
ENSG00000075073.15	-0.0584555	0.175375	0.378823	-0.0887616	0.039398	0.134505	TACR2	protein_coding
ENSG00000075089.9	0.101932	0.0179254	0.0707475	0.0728502	0.0910974	0.244392	ACTR6	protein_coding
ENSG00000075131.10	0.200679	2.65201e-06	4.97153e-05	0.157635	0.000238589	0.00214284	TIPIN	protein_coding
ENSG00000075142.14	-0.00292738	0.94594	0.975551	0.00375062	0.930772	0.968721	SRI	protein_coding
ENSG00000075151.21	0.234017	3.86473e-08	1.21016e-06	0.183494	1.81408e-05	0.000227562	EIF4G3	protein_coding
ENSG00000075188.9	0.202694	2.09309e-06	4.06105e-05	0.179746	2.69762e-05	0.000321161	NUP37	protein_coding
ENSG00000075213.11	0.340447	4.3037e-16	7.99626e-14	0.371191	4.73537e-19	8.96475e-17	SEMA3A	protein_coding
ENSG00000075218.19	0.319372	3.0237e-14	3.71471e-12	0.330201	3.54394e-15	3.6804e-13	GTSE1	protein_coding
ENSG00000075223.14	0.324076	1.20405e-14	1.62436e-12	0.322979	1.49477e-14	1.34648e-12	SEMA3C	protein_coding
ENSG00000075234.17	-0.129374	0.0026187	0.0154345	-0.130186	0.00245914	0.0152402	TTC38	protein_coding
ENSG00000075239.14	-0.196142	4.48002e-06	7.86263e-05	-0.24004	1.67482e-08	4.55945e-07	ACAT1	protein_coding
ENSG00000075240.17	-0.0392437	0.363175	0.600742	-0.00114873	0.978773	0.990956	GRAMD4	protein_coding
ENSG00000075275.18	0.0126008	0.77038	0.890059	0.0481349	0.264606	0.490833	CELSR1	protein_coding
ENSG00000075290.8	-0.0382467	0.375503	0.612397	-0.0556655	0.196929	0.408406	WNT8B	protein_coding
ENSG00000075292.19	-0.0224309	0.603327	0.78964	-0.0571879	0.18494	0.392654	ZNF638	protein_coding
ENSG00000075303.13	0.109563	0.0109146	0.0481305	0.0761414	0.0773642	0.218792	SLC25A40	protein_coding
ENSG00000075336.12	0.104103	0.0156119	0.0636799	0.0711845	0.0987582	0.258507	TIMM21	protein_coding
ENSG00000075340.23	0.0765274	0.0758701	0.210707	0.0656143	0.128152	0.308063	ADD2	protein_coding
ENSG00000075388.4	0.00116132	0.97854	0.990844	0.0895622	0.0376486	0.129985	FGF4	protein_coding
ENSG00000075391.17	0.271829	1.38567e-10	7.93751e-09	0.287333	1.0518e-11	5.72775e-10	RASAL2	protein_coding
ENSG00000075399.14	0.0778863	0.0707959	0.20062	0.105384	0.0143745	0.0629454	VPS9D1	protein_coding
ENSG00000075407.18	0.0163206	0.705392	0.852289	-0.0030872	0.942994	0.974987	ZNF37A	protein_coding
ENSG00000075413.19	0.0965589	0.0249754	0.091255	0.0547082	0.204753	0.418804	MARK3	protein_coding
ENSG00000075415.13	0.0982383	0.0225508	0.0844832	0.0758303	0.0785857	0.221218	SLC25A3	protein_coding
ENSG00000075420.13	0.317731	4.15301e-14	4.96479e-12	0.298075	1.60164e-12	1.02188e-10	FNDC3B	protein_coding
ENSG00000075426.12	0.347156	1.03651e-16	2.19461e-14	0.366921	1.27554e-18	2.32337e-16	FOSL2	protein_coding
ENSG00000075429.9	0.0732541	0.0893136	0.236443	0.112643	0.00885967	0.0430215	CACNG5	protein_coding
ENSG00000075461.6	0.189986	8.95192e-06	0.000144666	0.209081	9.72863e-07	1.7226e-05	CACNG4	protein_coding
ENSG00000075539.15	0.105892	0.0139077	0.0581622	0.0913624	0.0339542	0.120783	FRYL	protein_coding
ENSG00000075568.17	0.111796	0.00938699	0.0425834	0.0850827	0.0483469	0.156289	TMEM131	protein_coding
ENSG00000075618.18	0.471371	3.63161e-31	6.76428e-28	0.472495	2.51088e-31	2.10117e-28	FSCN1	protein_coding
ENSG00000075624.17	0.291327	5.27217e-12	4.10824e-10	0.311174	1.44799e-13	1.10011e-11	ACTB	protein_coding
ENSG00000075643.6	0.209975	8.72172e-07	1.88121e-05	0.208037	1.10443e-06	1.9237e-05	MOCOS	protein_coding
ENSG00000075651.16	0.257036	1.39881e-09	6.38487e-08	0.238874	1.97251e-08	5.2827e-07	PLD1	protein_coding
ENSG00000075673.12	-0.0297437	0.490767	0.709631	0.0978988	0.0230238	0.0904809	ATP12A	protein_coding
ENSG00000075702.18	0.277792	5.23905e-11	3.29529e-09	0.293542	3.57823e-12	2.13882e-10	WDR62	protein_coding
ENSG00000075711.21	0.0974509	0.0236608	0.0875099	0.0811104	0.0598606	0.182599	DLG1	protein_coding
ENSG00000075785.14	0.128061	0.00289683	0.0167199	0.109598	0.0108893	0.0507021	RAB7A	protein_coding
ENSG00000075790.12	0.122809	0.0042985	0.0229178	0.0561006	0.193446	0.403882	BCAP29	protein_coding
ENSG00000075826.17	-0.0822638	0.0563046	0.169621	-0.0621843	0.149377	0.34178	SEC31B	protein_coding
ENSG00000075856.12	0.174285	4.74103e-05	0.000597711	0.164409	0.000125949	0.00123178	SART3	protein_coding
ENSG00000075884.14	-0.116534	0.0067597	0.0328601	-0.135027	0.00167818	0.0110983	ARHGAP15	protein_coding
ENSG00000075886.11	0.0230164	0.593904	0.783777	0.0602636	0.162376	0.360607	TUBA3D	protein_coding
ENSG00000075891.22	0.0110197	0.798528	0.904891	0.0475897	0.270062	0.497833	PAX2	protein_coding
ENSG00000075914.13	-0.0426804	0.322647	0.560653	-0.0154218	0.72092	0.858893	EXOSC7	protein_coding
ENSG00000075945.13	0.0847808	0.0491513	0.153607	0.0772762	0.0730387	0.210183	KIFAP3	protein_coding
ENSG00000075975.17	0.114778	0.00764507	0.0362243	0.0975951	0.0234541	0.0917897	MKRN2	protein_coding
ENSG00000076003.5	0.293658	3.50615e-12	2.8157e-10	0.297414	1.80256e-12	1.14754e-10	MCM6	protein_coding
ENSG00000076043.11	0.210991	7.69997e-07	1.68602e-05	0.232317	4.87345e-08	1.19693e-06	REXO2	protein_coding
ENSG00000076053.12	0.150848	0.000441195	0.00365758	0.142391	0.000916313	0.00669901	RBM7	protein_coding
ENSG00000076067.13	0.0869715	0.0435599	0.139888	0.0512128	0.23523	0.456843	RBMS2	protein_coding
ENSG00000076108.12	0.160948	0.000175115	0.00172078	0.146266	0.000658672	0.00507979	BAZ2A	protein_coding
ENSG00000076201.15	0.0709905	0.0996826	0.255727	0.0610968	0.156636	0.352451	PTPN23	protein_coding
ENSG00000076242.16	-0.0125926	0.770525	0.890075	-0.0603142	0.162023	0.360031	MLH1	protein_coding
ENSG00000076248.11	0.210801	7.88182e-07	1.72388e-05	0.230515	6.22035e-08	1.48971e-06	UNG	protein_coding
ENSG00000076258.10	-0.237035	2.54919e-08	8.35848e-07	-0.249706	4.17381e-09	1.29222e-07	FMO4	protein_coding
ENSG00000076321.11	0.0314642	0.466021	0.690387	-0.00197074	0.963591	0.984337	KLHL20	protein_coding
ENSG00000076344.16	0.0088185	0.838149	0.924675	0.0894112	0.0379733	0.130778	RGS11	protein_coding
ENSG00000076351.13	-0.0842016	0.0507262	0.157219	-0.0837603	0.0519543	0.164799	SLC46A1	protein_coding
ENSG00000076356.7	-0.190267	8.67705e-06	0.00014046	-0.218848	2.87618e-07	5.80068e-06	PLXNA2	protein_coding
ENSG00000076382.17	0.296229	2.22568e-12	1.87885e-10	0.304124	5.35889e-13	3.70157e-11	SPAG5	protein_coding
ENSG00000076513.17	0.0444597	0.302866	0.538601	0.0257968	0.550095	0.749309	ANKRD13A	protein_coding
ENSG00000076554.15	-0.00826966	0.848096	0.930049	0.015133	0.725935	0.861739	TPD52	protein_coding
ENSG00000076555.15	-0.0903334	0.036026	0.120835	-0.0855746	0.0470596	0.153017	ACACB	protein_coding
ENSG00000076604.15	0.0735467	0.088039	0.234099	0.0919442	0.0328283	0.117871	TRAF4	protein_coding
ENSG00000076641.4	-0.0481759	0.264199	0.495057	-0.0623653	0.148193	0.339732	PAG1	protein_coding
ENSG00000076650.7	0.135118	0.00166606	0.0106735	0.114301	0.00790267	0.039276	GPATCH1	protein_coding
ENSG00000076662.10	-0.0102348	0.812603	0.91141	0.0208095	0.629769	0.803595	ICAM3	protein_coding
ENSG00000076685.19	0.056526	0.190084	0.40006	0.0154584	0.720286	0.858581	NT5C2	protein_coding
ENSG00000076706.17	0.420273	1.76577e-24	1.21451e-21	0.4173	4.00015e-24	1.50963e-21	MCAM	protein_coding
ENSG00000076716.9	-0.160986	0.000174486	0.00171694	-0.129642	0.00256494	0.0157757	GPC4	protein_coding
ENSG00000076770.14	-0.12334	0.00413329	0.0222257	-0.155334	0.000294707	0.00256739	MBNL3	protein_coding
ENSG00000076826.10	-0.146471	0.000647172	0.00498844	-0.100451	0.0196697	0.0800266	CAMSAP3	protein_coding
ENSG00000076864.19	-0.313778	8.85046e-14	9.94231e-12	-0.314563	7.622e-14	6.08717e-12	RAP1GAP	protein_coding
ENSG00000076924.12	0.0265498	0.538509	0.745947	0.0499557	0.246937	0.470805	XAB2	protein_coding
ENSG00000076928.18	-0.0166368	0.699959	0.849351	-0.0243325	0.572969	0.764299	ARHGEF1	protein_coding
ENSG00000076944.16	-0.0272385	0.528022	0.737613	-0.0166616	0.699533	0.846343	STXBP2	protein_coding
ENSG00000076984.18	0.0838395	0.0517322	0.159436	0.114707	0.00768273	0.0383977	MAP2K7	protein_coding
ENSG00000077009.13	0.0337208	0.434638	0.664383	0.0426089	0.323458	0.553386	NMRK2	protein_coding
ENSG00000077044.11	0.0139739	0.746176	0.876298	-0.0259282	0.548066	0.74797	DGKD	protein_coding
ENSG00000077063.11	-0.0361958	0.401661	0.635615	-0.0263381	0.541755	0.743195	CTTNBP2	protein_coding
ENSG00000077080.10	-0.0292553	0.497917	0.715233	0.101835	0.0180343	0.0750987	ACTL6B	protein_coding
ENSG00000077092.19	0.156836	0.000256835	0.00235582	0.168676	8.31354e-05	0.000864611	RARB	protein_coding
ENSG00000077097.15	-0.00838952	0.845921	0.928934	-0.0337507	0.434231	0.657383	TOP2B	protein_coding
ENSG00000077147.16	0.0528616	0.220476	0.441678	0.0654894	0.128882	0.309282	TM9SF3	protein_coding
ENSG00000077150.20	0.199562	3.02096e-06	5.57652e-05	0.207174	1.22592e-06	2.10547e-05	NFKB2	protein_coding
ENSG00000077152.11	0.233305	4.26029e-08	1.32042e-06	0.24963	4.22034e-09	1.30453e-07	UBE2T	protein_coding
ENSG00000077157.22	-0.148747	0.000530946	0.00425856	-0.132386	0.00207028	0.0132293	PPP1R12B	protein_coding
ENSG00000077232.18	0.133172	0.00194571	0.0121234	0.126311	0.00330931	0.0194081	DNAJC10	protein_coding
ENSG00000077235.18	0.135143	0.00166267	0.01066	0.168998	8.05369e-05	0.000841701	GTF3C1	protein_coding
ENSG00000077238.14	0.202642	2.10598e-06	4.08196e-05	0.226002	1.13586e-07	2.53716e-06	IL4R	protein_coding
ENSG00000077254.14	0.123428	0.00410628	0.022129	0.0942791	0.0286249	0.106538	USP33	protein_coding
ENSG00000077264.15	-0.0862645	0.0453027	0.144282	-0.0300993	0.485595	0.69971	PAK3	protein_coding
ENSG00000077274.9	-0.113106	0.0085824	0.0396858	-0.0981316	0.0226985	0.0895364	CAPN6	protein_coding
ENSG00000077279.19	0.0298189	0.48967	0.709049	-0.00270523	0.950037	0.978437	DCX	protein_coding
ENSG00000077312.9	0.0875789	0.0421081	0.136211	0.117765	0.00619548	0.0322922	SNRPA	protein_coding
ENSG00000077327.16	-0.0323424	0.453661	0.680297	-0.00145516	0.973112	0.988638	SPAG6	protein_coding
ENSG00000077348.9	0.0423661	0.326226	0.564358	0.0629654	0.144322	0.333906	EXOSC5	protein_coding
ENSG00000077380.16	0.153473	0.000348872	0.00302557	0.121572	0.00470757	0.0258679	DYNC1I2	protein_coding
ENSG00000077420.16	-0.0361632	0.402085	0.636037	-0.0785325	0.0684821	0.200946	APBB1IP	protein_coding
ENSG00000077454.16	0.0048332	0.910863	0.959774	0.00507629	0.9064	0.957191	LRCH4	protein_coding
ENSG00000077458.13	0.0915872	0.0335153	0.114279	0.0681988	0.113765	0.284726	FAM76B	protein_coding
ENSG00000077463.15	0.0821316	0.0567031	0.170535	0.126945	0.00315394	0.0186609	SIRT6	protein_coding
ENSG00000077498.9	0.0484044	0.261937	0.492332	0.0961358	0.0256207	0.098075	TYR	protein_coding
ENSG00000077514.9	0.140983	0.001031	0.00727495	0.120496	0.00509118	0.027595	POLD3	protein_coding
ENSG00000077522.14	-0.081822	0.0576454	0.172533	-0.066086	0.125426	0.303873	ACTN2	protein_coding
ENSG00000077549.19	0.288571	8.50031e-12	6.31003e-10	0.307076	3.11105e-13	2.24264e-11	CAPZB	protein_coding
ENSG00000077585.14	0.137444	0.00138034	0.00919288	0.126147	0.00335039	0.0196063	GPR137B	protein_coding
ENSG00000077616.11	0.00720815	0.867401	0.939552	-0.04693	0.276766	0.50516	NAALAD2	protein_coding
ENSG00000077684.16	-0.0408429	0.343935	0.58151	-0.054914	0.203052	0.416601	JADE1	protein_coding
ENSG00000077713.19	0.103685	0.0160361	0.0649693	0.112664	0.00884678	0.0429804	SLC25A43	protein_coding
ENSG00000077721.16	0.115149	0.00744948	0.0355341	0.125165	0.00360759	0.0208702	UBE2A	protein_coding
ENSG00000077782.21	0.219303	2.71364e-07	6.73061e-06	0.251241	3.32928e-09	1.05277e-07	FGFR1	protein_coding
ENSG00000077800.13	-0.0378231	0.380818	0.617597	-0.0617366	0.152333	0.346029	FKBP6	protein_coding
ENSG00000077935.17	0.10672	0.0131754	0.0557661	0.121092	0.00487552	0.0266286	SMC1B	protein_coding
ENSG00000077942.19	0.25087	3.51657e-09	1.43701e-07	0.29387	3.37781e-12	2.03377e-10	FBLN1	protein_coding
ENSG00000077943.8	-0.0646971	0.133584	0.314802	-0.0371218	0.389718	0.616952	ITGA8	protein_coding
ENSG00000077984.6	0.0910501	0.034572	0.11701	0.0934008	0.0301484	0.110748	CST7	protein_coding
ENSG00000078018.20	0.00589812	0.891334	0.950198	0.00138514	0.974406	0.989034	MAP2	protein_coding
ENSG00000078043.16	0.0111514	0.796173	0.903641	-0.0442768	0.304862	0.534867	PIAS2	protein_coding
ENSG00000078053.17	0.0319934	0.458551	0.68413	0.100588	0.0195016	0.0795285	AMPH	protein_coding
ENSG00000078061.13	-0.0729243	0.0907682	0.239088	-0.102065	0.0177749	0.0742382	ARAF	protein_coding
ENSG00000078070.13	-0.09572	0.0262687	0.0948286	-0.127112	0.00311426	0.0184658	MCCC1	protein_coding
ENSG00000078081.8	-0.181814	2.16931e-05	0.000306854	-0.22958	7.05424e-08	1.66525e-06	LAMP3	protein_coding
ENSG00000078098.14	0.402838	1.90477e-22	1.00902e-19	0.440849	4.89528e-27	2.5014e-24	FAP	protein_coding
ENSG00000078114.19	-0.0454102	0.292636	0.52731	-0.0549628	0.20265	0.416057	NEBL	protein_coding
ENSG00000078124.12	0.0718701	0.095545	0.248127	0.0215811	0.617125	0.795044	ACER3	protein_coding
ENSG00000078140.14	0.198687	3.3435e-06	6.09204e-05	0.167872	8.997e-05	0.000924864	UBE2K	protein_coding
ENSG00000078142.13	0.0526882	0.221996	0.44354	0.0288672	0.50364	0.714021	PIK3C3	protein_coding
ENSG00000078177.14	0.124422	0.00381376	0.0208928	0.0634725	0.141112	0.328797	N4BP2	protein_coding
ENSG00000078237.7	0.0792507	0.0659836	0.190612	0.0684164	0.112614	0.282826	TIGAR	protein_coding
ENSG00000078246.17	0.232458	4.78133e-08	1.46306e-06	0.237027	2.55196e-08	6.66452e-07	TULP3	protein_coding
ENSG00000078269.15	0.290578	6.00628e-12	4.62411e-10	0.275355	7.81876e-11	3.53811e-09	SYNJ2	protein_coding
ENSG00000078295.17	-0.0852984	0.0477787	0.150318	0.0267897	0.534845	0.737898	ADCY2	protein_coding
ENSG00000078304.19	-0.0600583	0.163814	0.361313	-0.102783	0.0169851	0.0716336	PPP2R5C	protein_coding
ENSG00000078319.10	0.166014	0.000107854	0.00117991	0.163532	0.000137006	0.00132555	PMS2P1	transcribed_unprocessed_pseudogene
ENSG00000078328.22	-0.0982167	0.0225805	0.084554	-0.0648375	0.132742	0.3153	RBFOX1	protein_coding
ENSG00000078369.18	0.286246	1.26673e-11	9.04108e-10	0.273297	1.09296e-10	4.80646e-09	GNB1	protein_coding
ENSG00000078399.19	0.194362	5.48507e-06	9.38688e-05	0.247378	5.86372e-09	1.75976e-07	HOXA9	protein_coding
ENSG00000078401.7	0.13997	0.00112157	0.00777529	0.18964	9.30076e-06	0.000125563	EDN1	protein_coding
ENSG00000078403.17	0.0620415	0.150315	0.340807	0.0128045	0.766775	0.884567	MLLT10	protein_coding
ENSG00000078487.17	-0.0577963	0.180302	0.385739	-0.0699219	0.1049	0.269165	ZCWPW1	protein_coding
ENSG00000078549.15	0.120892	0.00494682	0.0256105	0.117791	0.00618389	0.0322435	ADCYAP1R1	protein_coding
ENSG00000078579.9	-0.00173404	0.967962	0.985855	-0.0415352	0.335812	0.565854	FGF20	protein_coding
ENSG00000078589.13	-0.0375143	0.384721	0.620855	-0.0209986	0.62666	0.801807	P2RY10	protein_coding
ENSG00000078596.11	-0.183387	1.83497e-05	0.000266281	-0.224163	1.44653e-07	3.1471e-06	ITM2A	protein_coding
ENSG00000078618.22	0.259311	9.89315e-10	4.70824e-08	0.242455	1.19006e-08	3.3438e-07	NRDC	protein_coding
ENSG00000078668.14	0.110268	0.0104101	0.046309	0.0716081	0.0967629	0.254665	VDAC3	protein_coding
ENSG00000078674.18	-0.0703226	0.102919	0.261745	-0.0912699	0.0341361	0.12125	PCM1	protein_coding
ENSG00000078687.17	-0.0720834	0.0945625	0.246218	-0.0737771	0.0870456	0.236709	TNRC6C	protein_coding
ENSG00000078699.22	0.022246	0.606319	0.791728	0.0264898	0.539429	0.741215	CBFA2T2	protein_coding
ENSG00000078725.13	-0.0365292	0.397336	0.631887	-0.00751595	0.861794	0.935319	BRINP1	protein_coding
ENSG00000078747.16	0.188426	1.06316e-05	0.000167269	0.169239	7.86403e-05	0.000825294	ITCH	protein_coding
ENSG00000078795.17	0.0102459	0.812404	0.911322	-0.109361	0.0110631	0.0513544	PKD2L2	protein_coding
ENSG00000078804.13	0.168836	8.18301e-05	0.000936932	0.207021	1.24875e-06	2.13809e-05	TP53INP2	protein_coding
ENSG00000078808.19	0.127438	0.00303783	0.0173981	0.172732	5.54851e-05	0.000606889	SDF4	protein_coding
ENSG00000078814.17	-0.0344097	0.425306	0.656375	-0.0343241	0.42646	0.650179	MYH7B	protein_coding
ENSG00000078898.7	-0.0880964	0.0409035	0.133254	-0.053513	0.214834	0.431466	BPIFB2	protein_coding
ENSG00000078900.15	0.0288457	0.503957	0.719808	0.0712185	0.0985967	0.258224	TP73	protein_coding
ENSG00000078902.16	-0.101802	0.018072	0.0711978	-0.130584	0.00238421	0.0148492	TOLLIP	protein_coding
ENSG00000078967.13	0.0359873	0.40438	0.637854	0.00550571	0.898524	0.953524	UBE2D4	protein_coding
ENSG00000079101.16	-0.113461	0.00837508	0.0389311	-0.167728	9.12547e-05	0.000935572	CLUL1	protein_coding
ENSG00000079102.16	0.0570048	0.186352	0.394637	0.0752099	0.0810685	0.226178	RUNX1T1	protein_coding
ENSG00000079112.10	-0.0613514	0.154913	0.348089	-0.0599107	0.164855	0.364387	CDH17	protein_coding
ENSG00000079134.12	0.131215	0.00226958	0.0137872	0.104928	0.0148049	0.0644538	THOC1	protein_coding
ENSG00000079150.18	0.218512	3.00207e-07	7.35437e-06	0.25645	1.52849e-09	5.16725e-08	FKBP7	protein_coding
ENSG00000079156.17	-0.0607556	0.158968	0.35417	-0.0381761	0.376386	0.605154	OSBPL6	protein_coding
ENSG00000079215.14	0.0698928	0.105045	0.265665	0.0493388	0.252829	0.477703	SLC1A3	protein_coding
ENSG00000079246.16	0.165357	0.000114948	0.00124269	0.136172	0.00153046	0.0102903	XRCC5	protein_coding
ENSG00000079257.8	0.152894	0.000367526	0.00315144	0.202677	2.09719e-06	3.39104e-05	LXN	protein_coding
ENSG00000079263.19	0.011198	0.795342	0.903372	-0.000585515	0.989179	0.995362	SP140	protein_coding
ENSG00000079277.22	0.110202	0.0104564	0.0464755	0.104572	0.0151489	0.0655952	MKNK1	protein_coding
ENSG00000079308.19	-0.0630652	0.143686	0.330853	-0.0575378	0.182262	0.389359	TNS1	protein_coding
ENSG00000079313.15	0.206386	1.34811e-06	2.75739e-05	0.239187	1.88795e-08	5.0869e-07	REXO1	protein_coding
ENSG00000079332.15	0.193192	6.25966e-06	0.000105345	0.192413	6.83159e-06	9.61869e-05	SAR1A	protein_coding
ENSG00000079335.20	-0.0162098	0.707301	0.853204	2.19171e-05	0.999595	0.999716	CDC14A	protein_coding
ENSG00000079337.16	-0.0821247	0.056724	0.170548	-0.0469307	0.276758	0.50516	RAPGEF3	protein_coding
ENSG00000079385.23	-0.137378	0.00138774	0.00922578	-0.121977	0.00456981	0.025272	CEACAM1	protein_coding
ENSG00000079387.14	0.247762	5.54568e-09	2.15923e-07	0.228276	8.39881e-08	1.94996e-06	SENP1	protein_coding
ENSG00000079393.20	0.0873699	0.042603	0.137427	0.101086	0.0189036	0.0777486	DUSP13	protein_coding
ENSG00000079432.7	0.139427	0.00117313	0.00806881	0.143556	0.000830482	0.00617154	CIC	protein_coding
ENSG00000079435.10	-0.00320457	0.940831	0.973069	0.00440947	0.91865	0.962804	LIPE	protein_coding
ENSG00000079459.13	-0.133654	0.00187268	0.01177	-0.167945	8.93309e-05	0.000919932	FDFT1	protein_coding
ENSG00000079462.8	0.102713	0.0170601	0.0681638	0.167874	8.99518e-05	0.000924841	PAFAH1B3	protein_coding
ENSG00000079482.13	-0.170125	7.20271e-05	0.000845996	-0.18812	1.09944e-05	0.00014537	OPHN1	protein_coding
ENSG00000079557.5	0.00623	0.885261	0.947669	-0.0304927	0.479908	0.695071	AFM	protein_coding
ENSG00000079616.13	0.154977	0.000304431	0.00270283	0.193774	5.86233e-06	8.41822e-05	KIF22	protein_coding
ENSG00000079689.14	-0.0923799	0.032006	0.110424	-0.114328	0.00788755	0.0392143	SCGN	protein_coding
ENSG00000079691.18	-0.001497	0.972339	0.988045	-0.0219389	0.611299	0.791421	CARMIL1	protein_coding
ENSG00000079739.17	0.231491	5.45137e-08	1.63686e-06	0.227919	8.8077e-08	2.03589e-06	PGM1	protein_coding
ENSG00000079785.16	0.126057	0.00337329	0.0189546	0.111055	0.0098719	0.0469224	DDX1	protein_coding
ENSG00000079805.18	-0.0520343	0.227794	0.450772	-0.056709	0.188651	0.397508	DNM2	protein_coding
ENSG00000079819.19	0.169039	8.02111e-05	0.000922053	0.142211	0.000930279	0.00678565	EPB41L2	protein_coding
ENSG00000079841.18	-0.0748305	0.082618	0.223807	-0.00401029	0.925992	0.966211	RIMS1	protein_coding
ENSG00000079931.15	0.118153	0.00602632	0.0300022	0.18254	2.00841e-05	0.000248644	MOXD1	protein_coding
ENSG00000079950.14	0.00579734	0.89318	0.951056	-0.0280225	0.51621	0.723389	STX7	protein_coding
ENSG00000079974.18	-0.0755336	0.0797655	0.218468	-0.0792178	0.0660964	0.195877	RABL2B	protein_coding
ENSG00000079999.14	-0.0785692	0.0683527	0.1955	-0.0166589	0.699579	0.846381	KEAP1	protein_coding
ENSG00000080007.8	0.0969839	0.0243414	0.0894196	0.056856	0.187506	0.396165	DDX43	protein_coding
ENSG00000080031.10	0.17222	5.84179e-05	0.000709579	0.181835	2.16445e-05	0.00026512	PTPRH	protein_coding
ENSG00000080166.16	-0.0347153	0.421203	0.652788	-0.0509385	0.237751	0.459791	DCT	protein_coding
ENSG00000080189.15	0.0859887	0.0459983	0.145958	0.0897088	0.0373353	0.129209	SLC35C2	protein_coding
ENSG00000080200.10	0.0642665	0.136195	0.319015	0.0461964	0.284352	0.513536	CRYBG3	protein_coding
ENSG00000080224.17	0.157991	0.000230851	0.00216108	0.201372	2.44536e-06	3.88332e-05	EPHA6	protein_coding
ENSG00000080293.10	-0.234153	3.79369e-08	1.19179e-06	-0.226531	1.05909e-07	2.39065e-06	SCTR	protein_coding
ENSG00000080298.15	0.00887027	0.837212	0.924328	0.0185949	0.666657	0.826709	RFX3	protein_coding
ENSG00000080345.18	0.170402	7.00668e-05	0.000825995	0.14521	0.000721275	0.00548205	RIF1	protein_coding
ENSG00000080371.6	0.112162	0.00915618	0.0417505	0.089972	0.0367788	0.127938	RAB21	protein_coding
ENSG00000080493.18	-0.259168	1.01115e-09	4.79743e-08	-0.240556	1.55731e-08	4.25962e-07	SLC4A4	protein_coding
ENSG00000080503.24	-0.0788392	0.067406	0.193733	-0.107537	0.0124868	0.0565048	SMARCA2	protein_coding
ENSG00000080511.5	0.0385934	0.371187	0.608728	0.14834	0.000550159	0.00437016	RDH8	protein_coding
ENSG00000080546.13	-0.214345	5.0802e-07	1.17007e-05	-0.220121	2.44328e-07	5.01342e-06	SESN1	protein_coding
ENSG00000080561.14	0.00729102	0.865891	0.938781	-0.0115478	0.789097	0.896983	MID2	protein_coding
ENSG00000080572.13	-0.0820152	0.0570561	0.171216	-0.0234427	0.587085	0.774629	DNAAF6	protein_coding
ENSG00000080573.7	0.416522	4.94752e-24	3.3218e-21	0.447926	5.87581e-28	3.17079e-25	COL5A3	protein_coding
ENSG00000080603.17	0.0488261	0.257799	0.487834	0.0471749	0.274264	0.502324	SRCAP	protein_coding
ENSG00000080608.10	0.177181	3.5229e-05	0.000462308	0.147594	0.000587121	0.0046105	PUM3	protein_coding
ENSG00000080618.17	-0.277178	5.79743e-11	3.61111e-09	-0.29641	2.15544e-12	1.3528e-10	CPB2	protein_coding
ENSG00000080644.16	-0.0216723	0.615637	0.798121	-0.00351033	0.935197	0.970964	CHRNA3	protein_coding
ENSG00000080709.16	0.024423	0.571543	0.768663	0.0296146	0.492652	0.705441	KCNN2	protein_coding
ENSG00000080802.19	0.106882	0.0130367	0.0552683	0.0928882	0.0310693	0.113191	CNOT4	protein_coding
ENSG00000080815.19	0.0966685	0.0248106	0.0907965	0.0917386	0.0332224	0.118986	PSEN1	protein_coding
ENSG00000080819.9	0.0975939	0.0234558	0.0869907	0.11086	0.0100025	0.0474142	CPOX	protein_coding
ENSG00000080822.17	0.2569	1.42796e-09	6.49737e-08	0.259802	9.17736e-10	3.26701e-08	CLDND1	protein_coding
ENSG00000080823.23	-0.0241328	0.576124	0.771706	-0.00494402	0.908828	0.958311	MOK	protein_coding
ENSG00000080824.19	0.13892	0.00122315	0.00835414	0.0997731	0.0205159	0.0828167	HSP90AA1	protein_coding
ENSG00000080839.12	0.254204	2.14274e-09	9.30955e-08	0.238023	2.22172e-08	5.87652e-07	RBL1	protein_coding
ENSG00000080845.18	0.242336	1.21048e-08	4.27749e-07	0.238281	2.14307e-08	5.68831e-07	DLGAP4	protein_coding
ENSG00000080854.16	-0.110191	0.0104646	0.0465048	-0.0819489	0.0572576	0.176622	IGSF9B	protein_coding
ENSG00000080910.13	0.00439153	0.918979	0.962789	0.0301442	0.484944	0.699188	CFHR2	protein_coding
ENSG00000080947.15	-0.0567265	0.188515	0.397873	-0.0484219	0.261765	0.487716	CROCCP3	transcribed_unprocessed_pseudogene
ENSG00000080986.13	0.317412	4.41616e-14	5.22528e-12	0.311916	1.25891e-13	9.6792e-12	NDC80	protein_coding
ENSG00000081014.11	0.171495	6.28296e-05	0.000754857	0.121625	0.0046892	0.0257866	AP4E1	protein_coding
ENSG00000081019.13	-0.00351308	0.935146	0.970284	-0.0257034	0.55154	0.750399	RSBN1	protein_coding
ENSG00000081026.19	-0.164884	0.000120318	0.0012868	-0.193419	6.10127e-06	8.70505e-05	MAGI3	protein_coding
ENSG00000081041.9	0.0279706	0.516989	0.730054	0.0214104	0.619913	0.797118	CXCL2	protein_coding
ENSG00000081051.8	-0.0244094	0.571757	0.768728	-0.0171497	0.691176	0.841167	AFP	protein_coding
ENSG00000081052.13	-0.150391	0.000459394	0.00378292	-0.134432	0.00176014	0.0115373	COL4A4	protein_coding
ENSG00000081059.20	0.0764417	0.0761998	0.211379	0.0592313	0.169706	0.371512	TCF7	protein_coding
ENSG00000081087.15	0.160718	0.000178958	0.00175109	0.095788	0.0261618	0.099631	OSTM1	protein_coding
ENSG00000081138.14	0.15178	0.000406075	0.00341695	0.120903	0.00494289	0.0269197	CDH7	protein_coding
ENSG00000081148.12	0.061605	0.153211	0.345392	0.103434	0.0162948	0.0694017	IMPG2	protein_coding
ENSG00000081154.12	0.0983213	0.0224364	0.0841452	0.0843521	0.0503132	0.160913	PCNP	protein_coding
ENSG00000081177.18	0.0201618	0.640468	0.812633	0.0127566	0.767622	0.88498	EXD2	protein_coding
ENSG00000081181.8	0.0913665	0.033946	0.115394	0.0953129	0.0269168	0.101675	ARG2	protein_coding
ENSG00000081189.16	-0.0750648	0.0816585	0.22201	-0.0745792	0.0836572	0.231255	MEF2C	protein_coding
ENSG00000081237.20	-0.0218894	0.612103	0.795648	-0.0517093	0.230715	0.451514	PTPRC	protein_coding
ENSG00000081248.11	-0.055925	0.194846	0.406672	-0.0867788	0.0440294	0.1459	CACNA1S	protein_coding
ENSG00000081277.13	0.0483239	0.262733	0.493364	0.106021	0.0137909	0.0609248	PKP1	protein_coding
ENSG00000081307.14	0.0617654	0.152142	0.343694	0.0276634	0.521604	0.727405	UBA5	protein_coding
ENSG00000081320.11	0.00510445	0.905884	0.957555	0.00452672	0.916494	0.961956	STK17B	protein_coding
ENSG00000081377.17	0.0169115	0.695251	0.846694	0.0281594	0.514162	0.721499	CDC14B	protein_coding
ENSG00000081386.12	-0.0382256	0.375767	0.612647	-0.0670856	0.119798	0.294954	ZNF510	protein_coding
ENSG00000081479.15	-0.20649	1.33124e-06	2.72965e-05	-0.215905	4.17699e-07	8.11622e-06	LRP2	protein_coding
ENSG00000081665.14	-0.0825923	0.0553249	0.167445	-0.0850303	0.0484857	0.156604	ZNF506	protein_coding
ENSG00000081692.12	0.0289807	0.501963	0.718132	0.0536559	0.21361	0.429863	JMJD4	protein_coding
ENSG00000081721.12	0.133472	0.00189987	0.0118929	0.130032	0.00248859	0.0153798	DUSP12	protein_coding
ENSG00000081760.17	0.0304678	0.480266	0.701537	0.0604291	0.161224	0.358875	AACS	protein_coding
ENSG00000081791.9	-0.179711	2.70748e-05	0.000370115	-0.219559	2.62604e-07	5.33157e-06	DELE1	protein_coding
ENSG00000081800.9	0.126937	0.00315605	0.0179536	0.0265917	0.537869	0.74016	SLC13A1	protein_coding
ENSG00000081803.16	-0.229196	7.42706e-08	2.1453e-06	-0.256348	1.55225e-09	5.23529e-08	CADPS2	protein_coding
ENSG00000081818.4	0.0773695	0.072692	0.204348	0.113521	0.00834074	0.0410014	PCDHB4	protein_coding
ENSG00000081842.18	0.152522	0.000379984	0.00324039	0.165657	0.000111663	0.00111049	PCDHA6	protein_coding
ENSG00000081853.15	0.105868	0.0139291	0.0582346	0.159674	0.000197374	0.00181532	PCDHGA2	protein_coding
ENSG00000081870.12	0.142322	0.000921662	0.00662488	0.166239	0.000105527	0.00105822	HSPB11	protein_coding
ENSG00000081913.14	-0.00624968	0.884901	0.947513	0.00535114	0.901358	0.954995	PHLPP1	protein_coding
ENSG00000081923.15	-0.14611	0.000667616	0.00510784	-0.119764	0.00536818	0.0287563	ATP8B1	protein_coding
ENSG00000081985.13	0.179943	2.64254e-05	0.000363206	0.209729	8.98854e-07	1.60833e-05	IL12RB2	protein_coding
ENSG00000082014.17	-0.15236	0.000385564	0.00327974	-0.127173	0.00309995	0.0183961	SMARCD3	protein_coding
ENSG00000082068.9	0.102917	0.0168411	0.0674951	0.0981374	0.0226904	0.0895228	WDR70	protein_coding
ENSG00000082074.19	0.0772512	0.0731316	0.205204	0.0472271	0.273733	0.501914	FYB1	protein_coding
ENSG00000082126.18	0.233089	4.38723e-08	1.35757e-06	0.215327	4.49221e-07	8.66349e-06	MPP4	protein_coding
ENSG00000082146.13	-0.0711582	0.0988831	0.254133	-0.10984	0.0107139	0.050039	STRADB	protein_coding
ENSG00000082153.18	0.295878	2.36869e-12	1.98218e-10	0.250187	3.88889e-09	1.21247e-07	BZW1	protein_coding
ENSG00000082175.15	-0.0560569	0.193793	0.405281	-0.00703293	0.870596	0.940118	PGR	protein_coding
ENSG00000082196.21	0.125678	0.00347123	0.0193941	0.154238	0.000325561	0.00279726	C1QTNF3	protein_coding
ENSG00000082212.13	0.0623839	0.148072	0.337177	-0.00342194	0.936825	0.971799	ME2	protein_coding
ENSG00000082213.18	0.194609	5.33374e-06	9.16593e-05	0.184787	1.57904e-05	0.000201181	C5orf22	protein_coding
ENSG00000082258.13	-0.0534514	0.215363	0.434588	-0.0856808	0.0467856	0.1524	CCNT2	protein_coding
ENSG00000082269.17	0.0877835	0.0416282	0.134999	0.0568094	0.187869	0.396585	FAM135A	protein_coding
ENSG00000082293.13	0.00501827	0.907465	0.958118	-0.0346727	0.421774	0.645963	COL19A1	protein_coding
ENSG00000082397.17	0.146691	0.000634934	0.00490989	0.0935226	0.0299332	0.110228	EPB41L3	protein_coding
ENSG00000082438.17	-0.155027	0.000303048	0.00269204	-0.181812	2.16988e-05	0.000265673	COBLL1	protein_coding
ENSG00000082458.12	-0.145616	0.000696612	0.00528278	-0.153432	0.000350149	0.0029741	DLG3	protein_coding
ENSG00000082482.14	0.152825	0.000369813	0.00316581	0.223456	1.58655e-07	3.42848e-06	KCNK2	protein_coding
ENSG00000082497.12	-0.043471	0.313756	0.550738	-0.0338144	0.433363	0.65656	SERTAD4	protein_coding
ENSG00000082512.15	-0.0324768	0.451785	0.678824	-0.042473	0.325005	0.554915	TRAF5	protein_coding
ENSG00000082515.18	0.0426975	0.322452	0.560382	0.0390741	0.365254	0.594306	MRPL22	protein_coding
ENSG00000082516.9	0.11036	0.010346	0.04607	0.0646112	0.134102	0.317473	GEMIN5	protein_coding
ENSG00000082556.14	-0.0730186	0.0903503	0.238237	-0.0574188	0.183169	0.39054	OPRK1	protein_coding
ENSG00000082641.16	0.101631	0.0182684	0.0718064	0.067434	0.117883	0.291795	NFE2L1	protein_coding
ENSG00000082684.16	0.233004	4.43882e-08	1.36913e-06	0.342612	2.72876e-16	3.43271e-14	SEMA5B	protein_coding
ENSG00000082701.17	0.156073	0.000275447	0.00249054	0.118324	0.00595306	0.0312715	GSK3B	protein_coding
ENSG00000082781.12	0.266055	3.47516e-10	1.83922e-08	0.300682	1.00232e-12	6.63705e-11	ITGB5	protein_coding
ENSG00000082805.20	0.1564	0.000267333	0.00243011	0.108326	0.0118527	0.0541915	ERC1	protein_coding
ENSG00000082898.18	0.168864	8.16036e-05	0.000934711	0.148672	0.00053442	0.00426863	XPO1	protein_coding
ENSG00000082929.8	0.00603919	0.888752	0.948929	0.0557297	0.196412	0.407936	LINC01587	lncRNA
ENSG00000082996.20	-0.052829	0.220762	0.442098	-0.0941381	0.0288649	0.107224	RNF13	protein_coding
ENSG00000083067.23	0.00386719	0.928626	0.967412	-0.0146074	0.735091	0.866506	TRPM3	protein_coding
ENSG00000083093.10	0.14484	0.000744451	0.00558542	0.122078	0.00453631	0.0251228	PALB2	protein_coding
ENSG00000083097.14	-0.107095	0.012856	0.0546785	-0.143241	0.000852917	0.00631064	DOP1A	protein_coding
ENSG00000083099.11	0.000944529	0.982546	0.992626	-0.0475373	0.27059	0.49849	LYRM2	protein_coding
ENSG00000083123.15	-0.0285989	0.507614	0.722787	-0.0840105	0.0512551	0.163162	BCKDHB	protein_coding
ENSG00000083168.11	0.0905399	0.0356019	0.119739	0.0251401	0.560298	0.756069	KAT6A	protein_coding
ENSG00000083223.18	0.102007	0.0178403	0.0705268	0.0637679	0.139266	0.325662	TUT7	protein_coding
ENSG00000083290.20	0.00640861	0.881995	0.946515	-0.028261	0.512645	0.720402	ULK2	protein_coding
ENSG00000083307.12	-0.121746	0.00464776	0.0243859	-0.0431982	0.316805	0.546473	GRHL2	protein_coding
ENSG00000083312.17	0.196985	4.06804e-06	7.24083e-05	0.112721	0.00881216	0.0428374	TNPO1	protein_coding
ENSG00000083444.17	0.359273	7.25402e-18	1.93021e-15	0.413713	1.06118e-23	3.82959e-21	PLOD1	protein_coding
ENSG00000083454.22	0.0718292	0.0957342	0.248432	0.0864853	0.0447524	0.14766	P2RX5	protein_coding
ENSG00000083457.12	0.0978291	0.0231219	0.0860857	0.0648856	0.132453	0.314862	ITGAE	protein_coding
ENSG00000083520.15	0.102625	0.0171565	0.0684516	0.0289738	0.502063	0.712749	DIS3	protein_coding
ENSG00000083535.16	-0.0487587	0.258458	0.488578	-0.087001	0.0434885	0.144589	PIBF1	protein_coding
ENSG00000083544.16	-0.0839832	0.051331	0.158565	-0.138054	0.00131329	0.0090425	TDRD3	protein_coding
ENSG00000083622.8	-0.0600826	0.163644	0.361033	-0.16312	0.000142507	0.00136959	AC000061.1	lncRNA
ENSG00000083635.8	0.145444	0.000706922	0.00534622	0.0995044	0.0208602	0.0838896	NUFIP1	protein_coding
ENSG00000083642.19	0.0826381	0.0551893	0.167227	0.036289	0.400449	0.626825	PDS5B	protein_coding
ENSG00000083720.13	0.0814738	0.0587208	0.174892	0.0784784	0.0686734	0.201316	OXCT1	protein_coding
ENSG00000083750.13	-0.0447509	0.299707	0.535194	-0.0371779	0.389001	0.616375	RRAGB	protein_coding
ENSG00000083782.8	0.240972	1.46854e-08	5.08974e-07	0.361675	4.22376e-18	7.23691e-16	EPYC	protein_coding
ENSG00000083799.18	-0.0403002	0.350391	0.587908	-0.0696342	0.106341	0.27184	CYLD	protein_coding
ENSG00000083807.10	-0.0432709	0.315991	0.553183	-0.0359853	0.404406	0.630385	SLC27A5	protein_coding
ENSG00000083812.12	0.0705651	0.101734	0.259589	0.0620892	0.150001	0.342689	ZNF324	protein_coding
ENSG00000083814.13	-0.0849565	0.0486819	0.152569	-0.0982155	0.0225822	0.089224	ZNF671	protein_coding
ENSG00000083817.9	0.0727909	0.0913618	0.240312	0.0522575	0.225803	0.445336	ZNF416	protein_coding
ENSG00000083828.16	-0.0213126	0.621512	0.801892	-0.0586813	0.173711	0.377361	ZNF586	protein_coding
ENSG00000083838.16	-0.0102196	0.812876	0.911592	-0.0131329	0.760973	0.881325	ZNF446	protein_coding
ENSG00000083844.10	0.053248	0.217117	0.437088	0.0412197	0.339499	0.56949	ZNF264	protein_coding
ENSG00000083845.9	0.00444799	0.917941	0.962462	0.0268896	0.533322	0.736783	RPS5	protein_coding
ENSG00000083857.14	0.160852	0.000176716	0.00173504	0.155072	0.000301813	0.00261981	FAT1	protein_coding
ENSG00000083896.13	0.00552188	0.898227	0.953971	-0.0287763	0.504984	0.715075	YTHDC1	protein_coding
ENSG00000083937.10	0.127112	0.00311429	0.0177778	0.103487	0.0162405	0.0692213	CHMP2B	protein_coding
ENSG00000084070.12	-0.0209304	0.627781	0.805103	-0.038241	0.375574	0.604355	SMAP2	protein_coding
ENSG00000084072.17	0.0428993	0.320169	0.557931	0.0778971	0.0707568	0.205677	PPIE	protein_coding
ENSG00000084073.10	0.132252	0.00209234	0.0128744	0.153772	0.000339582	0.00289542	ZMPSTE24	protein_coding
ENSG00000084090.13	0.0719866	0.0950074	0.247109	0.0519506	0.228544	0.448963	STARD7	protein_coding
ENSG00000084092.7	0.037625	0.38332	0.619646	-0.029304	0.497202	0.709178	NOA1	protein_coding
ENSG00000084093.19	0.133737	0.00186026	0.0117021	0.117016	0.00653373	0.0337024	REST	protein_coding
ENSG00000084110.11	0.053845	0.211999	0.43034	0.00651887	0.87998	0.944616	HAL	protein_coding
ENSG00000084112.15	0.311647	1.32464e-13	1.44586e-11	0.281519	2.81862e-11	1.3994e-09	SSH1	protein_coding
ENSG00000084207.18	-0.133881	0.00183919	0.0115834	-0.144513	0.000765585	0.00577173	GSTP1	protein_coding
ENSG00000084234.18	-0.0918542	0.0330004	0.112904	-0.111281	0.00972152	0.0463718	APLP2	protein_coding
ENSG00000084444.14	0.0750111	0.0818774	0.222427	0.0650083	0.131721	0.313956	FAM234B	protein_coding
ENSG00000084453.16	0.0271553	0.529284	0.738688	-0.0558217	0.195673	0.406986	SLCO1A2	protein_coding
ENSG00000084463.8	0.230765	6.0142e-08	1.78085e-06	0.204238	1.74294e-06	2.8787e-05	WBP11	protein_coding
ENSG00000084623.12	0.1104	0.0103179	0.045991	0.154263	0.000324839	0.0027924	EIF3I	protein_coding
ENSG00000084628.10	0.162792	0.000147033	0.00151523	0.214352	5.07578e-07	9.66306e-06	NKAIN1	protein_coding
ENSG00000084636.18	0.283796	1.92088e-11	1.32355e-09	0.348361	7.99731e-17	1.10472e-14	COL16A1	protein_coding
ENSG00000084652.16	0.109728	0.010795	0.0477085	0.132295	0.00208527	0.0133001	TXLNA	protein_coding
ENSG00000084674.15	0.0232967	0.589417	0.780659	0.0094894	0.826025	0.916978	APOB	protein_coding
ENSG00000084676.15	0.0229495	0.594977	0.784512	-0.0158918	0.712786	0.853916	NCOA1	protein_coding
ENSG00000084693.16	0.0618216	0.151768	0.343078	0.0311873	0.469956	0.68729	AGBL5	protein_coding
ENSG00000084710.14	0.0295604	0.493444	0.71178	0.0769766	0.0741611	0.212544	EFR3B	protein_coding
ENSG00000084731.15	0.370725	5.27924e-19	1.70295e-16	0.411842	1.7576e-23	6.11358e-21	KIF3C	protein_coding
ENSG00000084733.11	0.236571	2.71848e-08	8.81842e-07	0.233289	4.26934e-08	1.06211e-06	RAB10	protein_coding
ENSG00000084734.9	0.102556	0.0172318	0.0686666	0.260982	7.65543e-10	2.7627e-08	GCKR	protein_coding
ENSG00000084754.12	0.0163277	0.70527	0.852231	-0.00332477	0.938616	0.972635	HADHA	protein_coding
ENSG00000084764.12	-0.0793858	0.065522	0.189644	-0.0694957	0.10704	0.273218	MAPRE3	protein_coding
ENSG00000084774.14	0.254872	1.9385e-09	8.52733e-08	0.277712	5.30895e-11	2.50036e-09	CAD	protein_coding
ENSG00000085063.17	-0.0586694	0.173799	0.376559	-0.109119	0.0112433	0.0520203	CD59	protein_coding
ENSG00000085117.12	-0.0473951	0.272028	0.504379	-0.0477814	0.268135	0.495436	CD82	protein_coding
ENSG00000085185.15	0.149766	0.000485476	0.00394882	0.15703	0.000252285	0.00224846	BCORL1	protein_coding
ENSG00000085224.23	-0.012083	0.779568	0.894992	-0.0573675	0.183562	0.391085	ATRX	protein_coding
ENSG00000085231.14	0.0421446	0.328764	0.567017	0.00455565	0.915963	0.961837	AK6	protein_coding
ENSG00000085265.11	-0.0633432	0.141925	0.328179	-0.0603685	0.161645	0.359549	FCN1	protein_coding
ENSG00000085274.16	0.0872067	0.0429928	0.138414	0.0818401	0.05759	0.177368	MYNN	protein_coding
ENSG00000085276.19	-0.219782	2.55197e-07	6.38445e-06	-0.253845	2.26082e-09	7.38777e-08	MECOM	protein_coding
ENSG00000085365.18	0.0563298	0.191629	0.402139	0.0234534	0.586914	0.7745	SCAMP1	protein_coding
ENSG00000085377.15	0.142586	0.000901429	0.00651187	0.102693	0.0170819	0.0719527	PREP	protein_coding
ENSG00000085382.12	0.112269	0.00908936	0.0415377	0.0753981	0.080309	0.224721	HACE1	protein_coding
ENSG00000085415.16	0.181545	2.2321e-05	0.00031435	0.139323	0.00118322	0.00829734	SEH1L	protein_coding
ENSG00000085433.16	0.115361	0.00734027	0.0351235	0.101031	0.0189693	0.0779271	WDR47	protein_coding
ENSG00000085449.15	0.144831	0.00074505	0.00558821	0.130137	0.00246841	0.0152878	WDFY1	protein_coding
ENSG00000085465.13	-0.255769	1.69383e-09	7.54658e-08	-0.253319	2.44551e-09	7.94184e-08	OVGP1	protein_coding
ENSG00000085491.17	0.200051	2.85388e-06	5.29884e-05	0.161837	0.000161014	0.00152561	SLC25A24	protein_coding
ENSG00000085511.20	0.177141	3.53749e-05	0.000463802	0.13786	0.00133423	0.00916598	MAP3K4	protein_coding
ENSG00000085514.16	0.0899845	0.0367526	0.122801	0.0869036	0.0437248	0.145207	PILRA	protein_coding
ENSG00000085552.17	0.117992	0.0060961	0.0302869	0.163371	0.000139137	0.00134302	IGSF9	protein_coding
ENSG00000085563.15	0.0024655	0.95446	0.979428	-0.0547885	0.204088	0.417942	ABCB1	protein_coding
ENSG00000085644.14	-0.0281298	0.514605	0.72835	-0.0135538	0.753555	0.876921	ZNF213	protein_coding
ENSG00000085662.14	0.118562	0.00585276	0.0293125	0.113373	0.00842628	0.041355	AKR1B1	protein_coding
ENSG00000085719.13	-0.054635	0.20536	0.421053	-0.0734496	0.0884602	0.239388	CPNE3	protein_coding
ENSG00000085721.13	0.0614014	0.154576	0.347561	0.0654412	0.129164	0.309707	RRN3	protein_coding
ENSG00000085733.16	-0.00225602	0.958325	0.98125	0.0279061	0.517956	0.724532	CTTN	protein_coding
ENSG00000085741.13	-0.120598	0.00505374	0.0260659	-0.116617	0.00672028	0.0344798	WNT11	protein_coding
ENSG00000085760.15	0.149115	0.000514092	0.00414485	0.133513	0.00189377	0.0122602	MTIF2	protein_coding
ENSG00000085788.14	0.125648	0.00347889	0.019427	0.124994	0.00365419	0.0210849	DDHD2	protein_coding
ENSG00000085831.15	-0.210458	8.22131e-07	1.78663e-05	-0.196432	4.33387e-06	6.44456e-05	TTC39A	protein_coding
ENSG00000085832.17	0.0526433	0.222391	0.44402	0.00853202	0.843337	0.925394	EPS15	protein_coding
ENSG00000085840.13	0.331967	2.47786e-15	3.9306e-13	0.341953	3.13562e-16	3.91892e-14	ORC1	protein_coding
ENSG00000085871.9	-0.217647	3.35129e-07	8.07625e-06	-0.23973	1.74943e-08	4.74244e-07	MGST2	protein_coding
ENSG00000085872.15	0.137882	0.00133181	0.00893457	0.148405	0.000547045	0.00435021	CHERP	protein_coding
ENSG00000085978.22	0.223105	1.66083e-07	4.35504e-06	0.202988	2.02149e-06	3.28519e-05	ATG16L1	protein_coding
ENSG00000085982.14	0.0261281	0.544983	0.751039	0.00395848	0.926945	0.966621	USP40	protein_coding
ENSG00000085998.14	0.0694082	0.107484	0.270164	0.0745044	0.0839689	0.231817	POMGNT1	protein_coding
ENSG00000085999.13	0.32413	1.19138e-14	1.61104e-12	0.353209	2.78515e-17	4.07301e-15	RAD54L	protein_coding
ENSG00000086015.22	0.231709	5.29293e-08	1.59843e-06	0.276342	6.65094e-11	3.06246e-09	MAST2	protein_coding
ENSG00000086061.16	0.14656	0.000642201	0.00495607	0.0983127	0.0224481	0.0888523	DNAJA1	protein_coding
ENSG00000086062.13	0.287394	1.04073e-11	7.58927e-10	0.267805	2.63601e-10	1.06587e-08	B4GALT1	protein_coding
ENSG00000086065.14	0.00558466	0.897076	0.953222	0.00475892	0.912228	0.960091	CHMP5	protein_coding
ENSG00000086102.19	-0.0563991	0.191083	0.40143	-0.0966399	0.0248534	0.0959802	NFX1	protein_coding
ENSG00000086159.13	-0.117653	0.00624494	0.030875	-0.104158	0.0155571	0.066951	AQP6	protein_coding
ENSG00000086189.10	0.119488	0.00547622	0.0277785	0.0775258	0.0721142	0.208449	DIMT1	protein_coding
ENSG00000086200.17	0.14234	0.000920262	0.00661812	0.118985	0.00567796	0.0300698	IPO11	protein_coding
ENSG00000086205.18	0.0841568	0.0508498	0.157458	0.125186	0.00360191	0.0208478	FOLH1	protein_coding
ENSG00000086232.13	0.157088	0.00025093	0.00231158	0.165502	0.000113346	0.00112394	EIF2AK1	protein_coding
ENSG00000086288.12	-0.0953585	0.0268435	0.0964811	-0.101778	0.0180998	0.075301	NME8	protein_coding
ENSG00000086289.12	-0.133919	0.00183365	0.0115574	-0.14189	0.0009557	0.00694214	EPDR1	protein_coding
ENSG00000086300.16	0.0960621	0.0257345	0.0932557	0.0642441	0.136332	0.320976	SNX10	protein_coding
ENSG00000086475.15	0.138365	0.00128021	0.00866493	0.131829	0.00216304	0.0136993	SEPHS1	protein_coding
ENSG00000086504.17	0.0939113	0.0292546	0.103063	0.119078	0.00564037	0.0299174	MRPL28	protein_coding
ENSG00000086506.3	0.0990099	0.0215068	0.0813992	0.164421	0.000125802	0.00123117	HBQ1	protein_coding
ENSG00000086544.3	0.132457	0.00205881	0.0126966	0.142767	0.000887737	0.00652563	ITPKC	protein_coding
ENSG00000086548.9	-0.230988	5.83521e-08	1.73586e-06	-0.202522	2.13591e-06	3.44592e-05	CEACAM6	protein_coding
ENSG00000086570.12	0.0901579	0.0363899	0.121808	0.104474	0.0152443	0.0659241	FAT2	protein_coding
ENSG00000086589.12	0.0612563	0.155555	0.349101	0.0150458	0.727451	0.86266	RBM22	protein_coding
ENSG00000086598.11	0.117283	0.00641109	0.0315157	0.127001	0.0031407	0.0185945	TMED2	protein_coding
ENSG00000086619.14	-0.107006	0.0129307	0.0549238	-0.164134	0.000129324	0.00126017	ERO1B	protein_coding
ENSG00000086666.19	0.0212066	0.623248	0.802745	-0.0118145	0.784344	0.894777	ZFAND6	protein_coding
ENSG00000086696.11	-0.083963	0.0513871	0.158671	-0.0658784	0.12662	0.305715	HSD17B2	protein_coding
ENSG00000086712.13	-0.0167636	0.697783	0.848172	-0.0311463	0.47054	0.687712	TXLNG	protein_coding
ENSG00000086717.18	0.170808	6.72935e-05	0.000798957	0.33192	2.5021e-15	2.67544e-13	PPEF1	protein_coding
ENSG00000086730.17	0.0556363	0.197164	0.409777	0.041138	0.340457	0.570535	LAT2	protein_coding
ENSG00000086758.16	0.0971111	0.0241543	0.0888908	0.0455747	0.29089	0.520282	HUWE1	protein_coding
ENSG00000086827.9	0.194188	5.5941e-06	9.53955e-05	0.190833	8.14947e-06	0.000111798	ZW10	protein_coding
ENSG00000086848.15	0.12316	0.00418857	0.0224547	0.121865	0.00460761	0.0254324	ALG9	protein_coding
ENSG00000086967.10	-0.0238664	0.580343	0.774619	-0.00373828	0.930999	0.968783	MYBPC2	protein_coding
ENSG00000086991.13	0.431633	7.19109e-26	6.10619e-23	0.511493	2.87059e-37	4.60419e-34	NOX4	protein_coding
ENSG00000087008.16	-0.0621871	0.149358	0.339295	-0.0831835	0.0535966	0.16854	ACOX3	protein_coding
ENSG00000087053.20	0.30859	2.34877e-13	2.40889e-11	0.264316	4.56392e-10	1.73258e-08	MTMR2	protein_coding
ENSG00000087074.8	0.173571	5.09719e-05	0.000633536	0.167198	9.61075e-05	0.000978202	PPP1R15A	protein_coding
ENSG00000087076.9	-0.0276603	0.521651	0.733379	-0.0278427	0.518907	0.725359	HSD17B14	protein_coding
ENSG00000087077.14	0.0110412	0.798145	0.904705	0.0546443	0.205283	0.419295	TRIP6	protein_coding
ENSG00000087085.16	-0.0538825	0.21168	0.429858	-0.027334	0.526576	0.731699	ACHE	protein_coding
ENSG00000087086.15	-0.0165109	0.70212	0.850329	-0.0361747	0.401935	0.628075	FTL	protein_coding
ENSG00000087087.20	0.15876	0.000214953	0.00203949	0.182342	2.05116e-05	0.000253231	SRRT	protein_coding
ENSG00000087088.20	0.0868457	0.0438659	0.140566	0.114577	0.00775276	0.0386573	BAX	protein_coding
ENSG00000087095.13	-0.00128024	0.976343	0.989814	-0.0189625	0.660475	0.822922	NLK	protein_coding
ENSG00000087111.21	0.119982	0.00528462	0.0270011	0.115036	0.00750894	0.0376922	PIGS	protein_coding
ENSG00000087116.16	0.412903	1.3209e-23	8.38136e-21	0.448183	5.4351e-28	2.96064e-25	ADAMTS2	protein_coding
ENSG00000087128.10	0.142751	0.000888941	0.00643939	0.20045	2.72401e-06	4.2741e-05	TMPRSS11E	protein_coding
ENSG00000087152.15	0.166499	0.000102887	0.00113492	0.193331	6.16245e-06	8.78366e-05	ATXN7L3	protein_coding
ENSG00000087157.19	0.0412515	0.339126	0.576739	0.0330981	0.443174	0.664761	PGS1	protein_coding
ENSG00000087191.13	0.0949465	0.0275119	0.0983875	0.101862	0.0180037	0.0749973	PSMC5	protein_coding
ENSG00000087206.17	0.0853398	0.0476704	0.150084	0.0311991	0.469787	0.687164	UIMC1	protein_coding
ENSG00000087237.12	0.0850263	0.0484962	0.152119	0.071504	0.0972502	0.255579	CETP	protein_coding
ENSG00000087245.13	0.382272	3.37464e-20	1.31659e-17	0.468186	1.02488e-30	7.23415e-28	MMP2	protein_coding
ENSG00000087250.9	0.0753682	0.0804292	0.219688	0.12052	0.00508247	0.027553	MT3	protein_coding
ENSG00000087253.13	-0.0227032	0.598936	0.786902	-0.0141719	0.742706	0.870541	LPCAT2	protein_coding
ENSG00000087258.16	-0.040969	0.342447	0.580166	-0.0150766	0.726915	0.86236	GNAO1	protein_coding
ENSG00000087263.17	0.19442	5.44946e-06	9.33425e-05	0.177748	3.32234e-05	0.000386142	OGFOD1	protein_coding
ENSG00000087266.17	0.229755	6.88956e-08	2.00914e-06	0.220557	2.31014e-07	4.78442e-06	SH3BP2	protein_coding
ENSG00000087269.16	0.125746	0.00345333	0.0193197	0.0929869	0.0308901	0.112766	NOP14	protein_coding
ENSG00000087274.17	0.102196	0.0176288	0.0699205	0.0826967	0.0550162	0.171741	ADD1	protein_coding
ENSG00000087299.12	-0.00692948	0.872483	0.942332	-0.0179642	0.677316	0.83335	L2HGDH	protein_coding
ENSG00000087301.9	-0.106995	0.0129405	0.0549575	-0.102944	0.0168117	0.0710841	TXNDC16	protein_coding
ENSG00000087302.9	0.0423455	0.326462	0.564565	0.053269	0.216935	0.434119	RTRAF	protein_coding
ENSG00000087303.18	0.405666	9.08188e-23	5.04228e-20	0.433851	3.79493e-26	1.75299e-23	NID2	protein_coding
ENSG00000087338.5	0.0521719	0.226566	0.449323	0.0404632	0.348443	0.578295	GMCL1	protein_coding
ENSG00000087365.16	0.117791	0.0061837	0.0306404	0.154664	0.000313214	0.0027045	SF3B2	protein_coding
ENSG00000087448.11	0.168033	8.8564e-05	0.00100093	0.146928	0.000622081	0.00483505	KLHL42	protein_coding
ENSG00000087460.27	0.0775598	0.0719888	0.202964	0.0900114	0.0366961	0.127712	GNAS	protein_coding
ENSG00000087470.18	0.242926	1.11288e-08	3.98627e-07	0.260228	8.59677e-10	3.07741e-08	DNM1L	protein_coding
ENSG00000087494.16	0.32159	1.96279e-14	2.52412e-12	0.377467	1.07423e-19	2.18405e-17	PTHLH	protein_coding
ENSG00000087495.17	-0.0512804	0.234611	0.459437	-0.0498598	0.247847	0.471825	PHACTR3	protein_coding
ENSG00000087502.18	0.186914	1.25422e-05	0.000193378	0.209548	9.18991e-07	1.63726e-05	ERGIC2	protein_coding
ENSG00000087510.7	-0.0222804	0.605762	0.791359	0.0308572	0.474671	0.690934	TFAP2C	protein_coding
ENSG00000087586.18	0.285437	1.4541e-11	1.02642e-09	0.28281	2.26893e-11	1.1472e-09	AURKA	protein_coding
ENSG00000087589.16	-0.0174713	0.685692	0.840927	-0.0229978	0.594202	0.779325	CASS4	protein_coding
ENSG00000087842.11	-0.109408	0.0110282	0.0485192	-0.14561	0.000696929	0.00533069	PIR	protein_coding
ENSG00000087884.14	-0.016049	0.710073	0.854899	0.00133805	0.975275	0.989201	AAMDC	protein_coding
ENSG00000087903.13	-0.022187	0.607274	0.79233	0.0156646	0.716714	0.856336	RFX2	protein_coding
ENSG00000087995.16	0.0755342	0.079763	0.218468	0.059642	0.166761	0.367124	METTL2A	protein_coding
ENSG00000088002.12	0.130516	0.0023969	0.0143796	0.162834	0.000146458	0.00140266	SULT2B1	protein_coding
ENSG00000088035.18	0.0443864	0.303665	0.539439	0.0281791	0.513867	0.721245	ALG6	protein_coding
ENSG00000088038.19	0.202317	2.18827e-06	4.22444e-05	0.181303	2.28985e-05	0.000278764	CNOT3	protein_coding
ENSG00000088053.11	0.0880201	0.0410791	0.133674	0.0621323	0.149718	0.342289	GP6	protein_coding
ENSG00000088179.9	-0.112859	0.00872933	0.0402235	-0.164363	0.000126514	0.00123647	PTPN4	protein_coding
ENSG00000088205.13	0.203248	1.96023e-06	3.84463e-05	0.181819	2.16815e-05	0.000265517	DDX18	protein_coding
ENSG00000088247.17	0.185684	1.43328e-05	0.000216082	0.205464	1.50576e-06	2.5245e-05	KHSRP	protein_coding
ENSG00000088256.9	0.0924569	0.0318626	0.110009	0.10476	0.0149658	0.0650122	GNA11	protein_coding
ENSG00000088280.19	-0.0997395	0.0205588	0.0787608	-0.111852	0.00935153	0.0448925	ASAP3	protein_coding
ENSG00000088298.13	-0.0251671	0.559877	0.761013	-0.0473292	0.272695	0.500833	EDEM2	protein_coding
ENSG00000088305.18	0.246096	7.06124e-09	2.66834e-07	0.248146	5.2438e-09	1.58774e-07	DNMT3B	protein_coding
ENSG00000088320.4	0.040407	0.349114	0.586866	0.0976884	0.0233212	0.0914217	REM1	protein_coding
ENSG00000088325.16	0.355765	1.58516e-17	3.87833e-15	0.359388	7.07008e-18	1.16638e-15	TPX2	protein_coding
ENSG00000088340.17	0.234532	3.60125e-08	1.1369e-06	0.272753	1.19356e-10	5.19348e-09	FER1L4	transcribed_unitary_pseudogene
ENSG00000088356.6	0.112824	0.00875031	0.0403073	0.153644	0.000343508	0.00292458	PDRG1	protein_coding
ENSG00000088367.23	-0.073081	0.0900748	0.237767	-0.0633448	0.141915	0.330056	EPB41L1	protein_coding
ENSG00000088386.17	0.149139	0.000512993	0.00413987	0.105484	0.0142811	0.0626173	SLC15A1	protein_coding
ENSG00000088387.19	-0.0537264	0.213008	0.431587	-0.0776623	0.0716128	0.207382	DOCK9	protein_coding
ENSG00000088448.14	0.00923741	0.830574	0.920966	-0.0499575	0.24692	0.470803	ANKRD10	protein_coding
ENSG00000088451.11	0.0757688	0.0788293	0.216623	0.0278195	0.519256	0.725522	TGDS	protein_coding
ENSG00000088538.13	0.0609317	0.157761	0.352485	0.0747653	0.0828868	0.229636	DOCK3	protein_coding
ENSG00000088543.15	-0.0308459	0.474834	0.697235	-0.02419	0.575219	0.76591	C3orf18	protein_coding
ENSG00000088682.14	-0.0398756	0.355494	0.592963	-0.0498353	0.24808	0.472175	COQ9	protein_coding
ENSG00000088726.16	0.120297	0.00516551	0.0265091	0.12522	0.0035926	0.0208025	TMEM40	protein_coding
ENSG00000088727.13	-0.102887	0.0168731	0.0675967	-0.0738871	0.0865743	0.235852	KIF9	protein_coding
ENSG00000088756.13	0.15913	0.000207658	0.00198319	0.162108	0.000156921	0.00149136	ARHGAP28	protein_coding
ENSG00000088766.12	-0.0364657	0.398157	0.632583	-0.0539191	0.211369	0.427166	CRLS1	protein_coding
ENSG00000088782.5	-0.0402386	0.351128	0.588707	-0.0675294	0.117363	0.290932	DEFB127	protein_coding
ENSG00000088808.18	-0.227857	8.88105e-08	2.50758e-06	-0.232822	4.54994e-08	1.12369e-06	PPP1R13B	protein_coding
ENSG00000088812.18	0.0570849	0.185733	0.393701	0.0330421	0.443946	0.665228	ATRN	protein_coding
ENSG00000088826.18	0.3433	2.35901e-16	4.61733e-14	0.371223	4.69957e-19	8.92624e-17	SMOX	protein_coding
ENSG00000088827.12	-0.0101864	0.813473	0.911965	-0.0130903	0.761724	0.881771	SIGLEC1	protein_coding
ENSG00000088832.18	0.224561	1.37299e-07	3.66858e-06	0.217817	3.27979e-07	6.54609e-06	FKBP1A	protein_coding
ENSG00000088833.17	0.120428	0.00511665	0.0263058	0.112392	0.00901296	0.043597	NSFL1C	protein_coding
ENSG00000088836.14	0.074833	0.0826077	0.22379	0.113322	0.00845566	0.0414605	SLC4A11	protein_coding
ENSG00000088854.12	-0.0485507	0.260497	0.49097	-0.0924379	0.0318981	0.115519	C20orf194	protein_coding
ENSG00000088876.13	0.0930157	0.030838	0.10717	0.0841585	0.0508451	0.162255	ZNF343	protein_coding
ENSG00000088881.21	-0.0207692	0.630433	0.806546	0.0224165	0.603561	0.786129	EBF4	protein_coding
ENSG00000088882.8	0.398202	6.31634e-22	3.14407e-19	0.461682	8.24852e-30	5.35143e-27	CPXM1	protein_coding
ENSG00000088888.18	0.0321986	0.455672	0.681808	0.00348332	0.935694	0.971153	MAVS	protein_coding
ENSG00000088899.15	-0.19973	2.9624e-06	5.47893e-05	-0.137832	0.00133735	0.0091841	LZTS3	protein_coding
ENSG00000088926.14	-0.243186	1.07236e-08	3.85309e-07	-0.268196	2.47755e-10	1.00744e-08	F11	protein_coding
ENSG00000088930.8	0.135604	0.00160216	0.0103456	0.131795	0.00216877	0.013728	XRN2	protein_coding
ENSG00000088970.16	-0.081272	0.0593513	0.176205	-0.0980021	0.0228789	0.0900327	KIZ	protein_coding
ENSG00000088986.11	0.238557	2.06208e-08	6.93456e-07	0.276164	6.84815e-11	3.13327e-09	DYNLL1	protein_coding
ENSG00000088992.18	-0.0947659	0.0278093	0.0992176	-0.0931927	0.0305194	0.111752	TESC	protein_coding
ENSG00000089006.17	-0.063111	0.143395	0.330445	-0.0907211	0.0352331	0.12413	SNX5	protein_coding
ENSG00000089009.15	0.00945176	0.826704	0.91876	-0.000757518	0.986001	0.99385	RPL6	protein_coding
ENSG00000089012.14	0.00893503	0.83604	0.923759	0.00020166	0.996273	0.998259	SIRPG	protein_coding
ENSG00000089022.14	0.145348	0.0007128	0.00538433	0.122001	0.00456188	0.0252354	MAPKAPK5	protein_coding
ENSG00000089041.17	-0.0610881	0.156695	0.350972	-0.0970558	0.0242356	0.0941184	P2RX7	protein_coding
ENSG00000089048.14	0.180824	2.4087e-05	0.000335457	0.138683	0.00124721	0.00865774	ESF1	protein_coding
ENSG00000089050.16	-0.0685167	0.112086	0.278397	-0.0923204	0.0321174	0.116102	RBBP9	protein_coding
ENSG00000089053.13	0.168471	8.48325e-05	0.000964805	0.168787	8.22293e-05	0.000856885	ANAPC5	protein_coding
ENSG00000089057.15	0.10464	0.0150823	0.0620232	0.0810955	0.0599076	0.182694	SLC23A2	protein_coding
ENSG00000089060.11	0.128301	0.00284407	0.0164846	0.128014	0.00290726	0.0174408	SLC8B1	protein_coding
ENSG00000089063.15	0.0295412	0.493724	0.712027	0.0405036	0.347963	0.577814	TMEM230	protein_coding
ENSG00000089091.16	-0.00595145	0.890358	0.94973	0.0315984	0.46412	0.682267	DZANK1	protein_coding
ENSG00000089094.19	0.079983	0.0635137	0.18535	0.0667025	0.121931	0.298425	KDM2B	protein_coding
ENSG00000089101.19	-0.0871347	0.0431659	0.138855	-0.0693008	0.10803	0.27501	CFAP61	protein_coding
ENSG00000089116.4	0.251723	3.10006e-09	1.28316e-07	0.272707	1.20249e-10	5.22052e-09	LHX5	protein_coding
ENSG00000089123.16	0.0777376	0.071337	0.201765	0.0865069	0.0446986	0.147533	TASP1	protein_coding
ENSG00000089127.14	0.0599864	0.16432	0.362074	0.115086	0.00748263	0.0375961	OAS1	protein_coding
ENSG00000089154.11	0.218797	2.89477e-07	7.12174e-06	0.209025	9.79437e-07	1.73212e-05	GCN1	protein_coding
ENSG00000089157.16	0.0338779	0.432499	0.662639	0.0694963	0.107037	0.273218	RPLP0	protein_coding
ENSG00000089159.16	0.239316	1.85397e-08	6.28229e-07	0.217419	3.4496e-07	6.85657e-06	PXN	protein_coding
ENSG00000089163.4	-0.182163	2.09045e-05	0.000297229	-0.174888	4.45855e-05	0.000500567	SIRT4	protein_coding
ENSG00000089169.15	-0.00667565	0.877116	0.944052	-0.0193302	0.654315	0.818888	RPH3A	protein_coding
ENSG00000089177.19	-0.114252	0.00792925	0.0373049	-0.121982	0.00456823	0.0252657	KIF16B	protein_coding
ENSG00000089195.15	0.224996	1.2968e-07	3.48272e-06	0.233823	3.96893e-08	9.95094e-07	TRMT6	protein_coding
ENSG00000089199.10	0.0750363	0.0817748	0.222222	0.121017	0.0049019	0.0267322	CHGB	protein_coding
ENSG00000089220.5	-0.231159	5.70211e-08	1.70241e-06	-0.248827	4.74696e-09	1.45254e-07	PEBP1	protein_coding
ENSG00000089225.20	0.0502832	0.243849	0.471269	0.077591	0.0718742	0.207915	TBX5	protein_coding
ENSG00000089234.16	0.123702	0.00402379	0.0217977	0.110963	0.00993325	0.0471403	BRAP	protein_coding
ENSG00000089248.7	-0.11329	0.00847437	0.0392838	-0.104	0.015716	0.0675091	ERP29	protein_coding
ENSG00000089250.19	0.0380213	0.378325	0.615178	-0.151963	0.000399479	0.00333473	NOS1	protein_coding
ENSG00000089280.19	0.106308	0.013536	0.0569375	0.0787463	0.0677303	0.199345	FUS	protein_coding
ENSG00000089289.16	-0.142324	0.000921522	0.00662488	-0.147335	0.000600494	0.00469626	IGBP1	protein_coding
ENSG00000089327.15	0.137603	0.00136258	0.00909978	0.158945	0.000211268	0.00192684	FXYD5	protein_coding
ENSG00000089335.21	-0.0190697	0.658677	0.823584	-0.0534607	0.215283	0.431995	ZNF302	protein_coding
ENSG00000089351.14	0.101128	0.0188541	0.0736173	0.128409	0.00282055	0.0170108	GRAMD1A	protein_coding
ENSG00000089356.18	-0.139843	0.00113342	0.00783957	-0.154393	0.000321025	0.00276208	FXYD3	protein_coding
ENSG00000089472.16	0.324808	1.04194e-14	1.42566e-12	0.380086	5.72806e-20	1.22046e-17	HEPH	protein_coding
ENSG00000089486.17	-0.0639249	0.138294	0.322402	-0.0763684	0.0764827	0.217238	CDIP1	protein_coding
ENSG00000089505.18	0.18409	1.70196e-05	0.000249932	0.216706	3.77565e-07	7.433e-06	CMTM1	protein_coding
ENSG00000089558.9	0.00550211	0.898589	0.954026	0.0368233	0.393544	0.620381	KCNH4	protein_coding
ENSG00000089597.18	0.164262	0.000127745	0.00135118	0.156703	0.000259984	0.00230879	GANAB	protein_coding
ENSG00000089639.11	-0.0122862	0.775959	0.893199	0.0208954	0.628357	0.802591	GMIP	protein_coding
ENSG00000089682.16	0.0772303	0.0732098	0.205314	0.056474	0.190493	0.399886	RBM41	protein_coding
ENSG00000089685.15	0.289589	7.12971e-12	5.3955e-10	0.296465	2.13422e-12	1.34533e-10	BIRC5	protein_coding
ENSG00000089692.9	0.107376	0.0126206	0.0538681	0.100349	0.019795	0.0804183	LAG3	protein_coding
ENSG00000089693.11	0.145165	0.000724045	0.00545752	0.176293	3.86076e-05	0.000439779	MLF2	protein_coding
ENSG00000089723.10	0.202794	2.06838e-06	4.02122e-05	0.196067	4.51836e-06	6.68275e-05	OTUB2	protein_coding
ENSG00000089737.17	-0.022284	0.605702	0.7913	-0.0397506	0.357005	0.586603	DDX24	protein_coding
ENSG00000089775.12	-0.0682162	0.113673	0.281047	-0.0956312	0.026409	0.100295	ZBTB25	protein_coding
ENSG00000089818.18	0.0442953	0.304659	0.54049	0.0037187	0.931359	0.968877	NECAP1	protein_coding
ENSG00000089820.16	0.107811	0.0122631	0.0527281	0.130282	0.00244089	0.0151466	ARHGAP4	protein_coding
ENSG00000089847.12	-0.156959	0.000253934	0.00233292	-0.150563	0.000452474	0.00370744	ANKRD24	protein_coding
ENSG00000089876.12	0.0984897	0.0222059	0.0834758	0.0747926	0.082774	0.229422	DHX32	protein_coding
ENSG00000089902.10	0.092244	0.0322606	0.111044	0.0726403	0.0920358	0.246095	RCOR1	protein_coding
ENSG00000089916.18	0.13738	0.00138752	0.00922578	0.119996	0.00527901	0.0283892	GPATCH2L	protein_coding
ENSG00000090006.18	0.0933101	0.0303096	0.105768	0.101765	0.0181143	0.0753502	LTBP4	protein_coding
ENSG00000090013.11	-0.0490462	0.255657	0.485493	-0.0748058	0.0827199	0.229344	BLVRB	protein_coding
ENSG00000090020.11	0.0583336	0.176279	0.380093	0.0705248	0.10193	0.264116	SLC9A1	protein_coding
ENSG00000090054.15	0.18501	1.54166e-05	0.000229959	0.141469	0.000990027	0.00714653	SPTLC1	protein_coding
ENSG00000090060.18	0.101161	0.0188153	0.0734906	0.0715603	0.0969863	0.255085	PAPOLA	protein_coding
ENSG00000090061.17	0.165916	0.000108885	0.00118916	0.132335	0.0020787	0.0132641	CCNK	protein_coding
ENSG00000090097.22	0.12381	0.00399162	0.021678	0.164739	0.000122019	0.00119903	PCBP4	protein_coding
ENSG00000090104.12	0.101677	0.0182156	0.071632	0.117709	0.00622019	0.0324005	RGS1	protein_coding
ENSG00000090238.12	-0.107984	0.0121242	0.0522281	-0.0820809	0.0568566	0.175662	YPEL3	protein_coding
ENSG00000090263.16	-0.00510823	0.905814	0.95752	0.00546302	0.899306	0.953959	MRPS33	protein_coding
ENSG00000090266.13	0.0121975	0.777534	0.893964	0.0207486	0.630772	0.804166	NDUFB2	protein_coding
ENSG00000090273.14	0.103828	0.0158902	0.064514	0.133157	0.00194796	0.0125532	NUDC	protein_coding
ENSG00000090316.16	0.177113	3.54795e-05	0.000464859	0.17183	6.07527e-05	0.000655932	MAEA	protein_coding
ENSG00000090339.9	0.0684446	0.112466	0.279066	0.0999792	0.0202553	0.0819424	ICAM1	protein_coding
ENSG00000090372.15	0.20927	9.50713e-07	2.0309e-05	0.226287	1.09387e-07	2.45762e-06	STRN4	protein_coding
ENSG00000090376.11	0.0367956	0.393901	0.628917	-0.00207281	0.961707	0.983423	IRAK3	protein_coding
ENSG00000090382.7	-0.0961427	0.0256099	0.0929146	-0.132595	0.0020364	0.0130432	LYZ	protein_coding
ENSG00000090402.8	0.0377903	0.381232	0.617918	0.000132075	0.997559	0.998606	SI	protein_coding
ENSG00000090432.7	0.157414	0.000243494	0.00225781	0.166519	0.000102687	0.00103421	MUL1	protein_coding
ENSG00000090447.12	0.0207497	0.630754	0.806778	0.0364203	0.398745	0.625344	TFAP4	protein_coding
ENSG00000090470.15	0.0313149	0.46814	0.692002	-0.00905003	0.83396	0.920468	PDCD7	protein_coding
ENSG00000090487.11	-0.0256458	0.552433	0.755823	-0.064519	0.13466	0.318363	SPG21	protein_coding
ENSG00000090512.12	0.0312019	0.469748	0.693275	0.157387	0.000244102	0.00218726	FETUB	protein_coding
ENSG00000090520.11	0.251742	3.09119e-09	1.28133e-07	0.229755	6.88969e-08	1.62973e-06	DNAJB11	protein_coding
ENSG00000090530.10	-0.0273381	0.526515	0.736661	-0.0635066	0.140897	0.328452	P3H2	protein_coding
ENSG00000090534.20	-0.0395237	0.359759	0.597341	0.0365063	0.397632	0.624277	THPO	protein_coding
ENSG00000090539.15	0.0135604	0.753439	0.880754	0.0604403	0.161146	0.35877	CHRD	protein_coding
ENSG00000090554.13	-0.0844811	0.049961	0.155523	-0.0954769	0.026654	0.101039	FLT3LG	protein_coding
ENSG00000090565.17	0.0289421	0.502532	0.718555	0.046266	0.283626	0.512866	RAB11FIP3	protein_coding
ENSG00000090581.10	-0.103696	0.0160249	0.0649391	-0.121738	0.00465046	0.0256199	GNPTG	protein_coding
ENSG00000090612.22	0.0489207	0.256877	0.486752	0.0108934	0.80079	0.903443	ZNF268	protein_coding
ENSG00000090615.15	0.137581	0.00136499	0.00911167	0.154905	0.000306449	0.00265606	GOLGA3	protein_coding
ENSG00000090621.15	0.126271	0.00331929	0.0187149	0.141374	0.000997941	0.00719271	PABPC4	protein_coding
ENSG00000090659.18	0.218452	3.02522e-07	7.3977e-06	0.192836	6.51492e-06	9.21327e-05	CD209	protein_coding
ENSG00000090661.12	-0.244206	9.2686e-09	3.38292e-07	-0.216951	3.66062e-07	7.23119e-06	CERS4	protein_coding
ENSG00000090674.16	0.0984676	0.022236	0.0835618	0.0810342	0.060102	0.183122	MCOLN1	protein_coding
ENSG00000090686.16	0.0689127	0.110023	0.274477	0.0358272	0.406474	0.632314	USP48	protein_coding
ENSG00000090776.6	0.0758779	0.0783978	0.215766	0.0971365	0.0241173	0.0938152	EFNB1	protein_coding
ENSG00000090857.14	0.0704779	0.102159	0.260351	0.0532407	0.21718	0.434428	PDPR	protein_coding
ENSG00000090861.17	0.0162199	0.707127	0.853154	0.00685495	0.873843	0.941705	AARS1	protein_coding
ENSG00000090863.12	0.156967	0.000253743	0.00233153	0.156953	0.000254077	0.00226154	GLG1	protein_coding
ENSG00000090889.12	0.32343	1.36776e-14	1.82392e-12	0.324238	1.16622e-14	1.08962e-12	KIF4A	protein_coding
ENSG00000090905.19	0.0603829	0.161545	0.357948	0.0688012	0.110601	0.279375	TNRC6A	protein_coding
ENSG00000090924.15	0.255782	1.6906e-09	7.53799e-08	0.28544	1.45334e-11	7.72721e-10	PLEKHG2	protein_coding
ENSG00000090932.11	0.117354	0.00637899	0.0313926	0.169028	8.02939e-05	0.0008399	DLL3	protein_coding
ENSG00000090971.5	0.0969584	0.0243791	0.0895237	0.122842	0.00428817	0.0239949	NAT14	protein_coding
ENSG00000090975.13	0.0932898	0.0303459	0.105841	0.0819884	0.0571376	0.176339	PITPNM2	protein_coding
ENSG00000090989.18	0.164443	0.000125543	0.00133179	0.07698	0.0741482	0.212529	EXOC1	protein_coding
ENSG00000091009.8	0.0941757	0.0288008	0.10178	0.0443068	0.304534	0.534486	RBM27	protein_coding
ENSG00000091010.6	0.0119137	0.782578	0.896645	0.0199667	0.643705	0.812588	POU4F3	protein_coding
ENSG00000091039.17	0.213818	5.42556e-07	1.23874e-05	0.204561	1.67726e-06	2.78536e-05	OSBPL8	protein_coding
ENSG00000091073.19	0.131206	0.00227125	0.0137945	0.162567	0.000150218	0.00143486	DTX2	protein_coding
ENSG00000091106.19	-0.0180484	0.675889	0.834612	-0.0694555	0.107244	0.273551	NLRC4	protein_coding
ENSG00000091127.14	0.268815	2.24527e-10	1.24658e-08	0.249706	4.1733e-09	1.29222e-07	PUS7	protein_coding
ENSG00000091128.13	0.149222	0.000509252	0.00411202	0.105333	0.0144218	0.063126	LAMB4	protein_coding
ENSG00000091129.21	0.0553203	0.199724	0.413329	0.0538406	0.212036	0.42793	NRCAM	protein_coding
ENSG00000091136.15	0.466582	1.72142e-30	2.8399e-27	0.436954	1.53945e-26	7.34624e-24	LAMB1	protein_coding
ENSG00000091137.14	0.0403644	0.349623	0.58732	0.150374	0.000460113	0.00376043	SLC26A4	protein_coding
ENSG00000091138.13	0.0311963	0.469828	0.69335	-0.0892385	0.0383477	0.1318	SLC26A3	protein_coding
ENSG00000091140.14	0.21475	4.82907e-07	1.11892e-05	0.157176	0.000248907	0.00222341	DLD	protein_coding
ENSG00000091157.14	-0.0327311	0.44825	0.675876	-0.0844605	0.0500173	0.160198	WDR7	protein_coding
ENSG00000091164.13	-0.0417912	0.332839	0.570626	-0.0964287	0.0251724	0.0968728	TXNL1	protein_coding
ENSG00000091181.20	-0.074541	0.0838162	0.226214	-0.02807	0.5155	0.722814	IL5RA	protein_coding
ENSG00000091262.16	-0.295075	2.73092e-12	2.26561e-10	-0.280843	3.15614e-11	1.54702e-09	ABCC6	protein_coding
ENSG00000091317.8	0.0732958	0.0891309	0.236122	0.0596624	0.166616	0.366921	CMTM6	protein_coding
ENSG00000091409.15	0.209309	9.46131e-07	2.02308e-05	0.148704	0.00053295	0.00425848	ITGA6	protein_coding
ENSG00000091428.18	-0.0331292	0.442746	0.671144	-0.0448474	0.298665	0.528395	RAPGEF4	protein_coding
ENSG00000091436.17	0.226728	1.03184e-07	2.85615e-06	0.187566	1.16808e-05	0.000153636	MAP3K20	protein_coding
ENSG00000091482.8	-0.0228793	0.596105	0.785193	0.0621711	0.149463	0.341897	SMPX	protein_coding
ENSG00000091483.7	0.0217408	0.61452	0.797264	0.0172408	0.68962	0.840319	FH	protein_coding
ENSG00000091490.11	-0.122643	0.00435145	0.0231531	-0.127284	0.00307388	0.0182696	SEL1L3	protein_coding
ENSG00000091513.16	-0.00947816	0.826227	0.918413	0.0620262	0.150416	0.343301	TF	protein_coding
ENSG00000091527.16	0.18745	1.183e-05	0.000183721	0.153955	0.000334006	0.00285845	CDV3	protein_coding
ENSG00000091536.19	-0.104107	0.0156087	0.0636753	-0.0934779	0.030012	0.110412	MYO15A	protein_coding
ENSG00000091542.9	0.0999133	0.0203384	0.0781291	0.0922363	0.032275	0.116557	ALKBH5	protein_coding
ENSG00000091583.11	-0.298472	1.49179e-12	1.31307e-10	-0.279949	3.66364e-11	1.7732e-09	APOH	protein_coding
ENSG00000091592.16	-0.038321	0.374576	0.611575	-0.00832351	0.847118	0.927129	NLRP1	protein_coding
ENSG00000091622.16	-0.166712	0.000100779	0.00111755	-0.167802	9.05906e-05	0.000930084	PITPNM3	protein_coding
ENSG00000091640.8	-0.0669885	0.120336	0.292302	-0.0800055	0.0634391	0.190654	SPAG7	protein_coding
ENSG00000091651.9	0.286119	1.29462e-11	9.20601e-10	0.292856	4.03596e-12	2.39016e-10	ORC6	protein_coding
ENSG00000091656.19	0.198986	3.22982e-06	5.90915e-05	0.281086	3.03039e-11	1.49299e-09	ZFHX4	protein_coding
ENSG00000091664.9	0.0211002	0.624993	0.803739	0.00839357	0.845848	0.926543	SLC17A6	protein_coding
ENSG00000091704.10	0.0711849	0.0987564	0.253841	0.0707994	0.1006	0.261904	CPA1	protein_coding
ENSG00000091732.17	0.226391	1.07885e-07	2.95792e-06	0.204461	1.69742e-06	2.81397e-05	ZC3HC1	protein_coding
ENSG00000091831.24	0.0171227	0.691639	0.844507	0.0650094	0.131715	0.313956	ESR1	protein_coding
ENSG00000091844.8	0.0401912	0.351696	0.589283	0.0522211	0.226127	0.445685	RGS17	protein_coding
ENSG00000091879.14	0.28252	2.38259e-11	1.61661e-09	0.308078	2.58363e-13	1.87179e-11	ANGPT2	protein_coding
ENSG00000091947.10	-0.0623482	0.148305	0.337548	-0.036095	0.402974	0.628903	TMEM101	protein_coding
ENSG00000091972.18	0.281732	2.7194e-11	1.81948e-09	0.303995	5.48689e-13	3.77165e-11	CD200	protein_coding
ENSG00000091986.16	0.306117	3.71487e-13	3.64797e-11	0.355145	1.81824e-17	2.78481e-15	CCDC80	protein_coding
ENSG00000092009.10	-0.117949	0.00611481	0.0303616	-0.116569	0.0067432	0.0345759	CMA1	protein_coding
ENSG00000092010.15	-0.0775758	0.0719301	0.202878	-0.0917612	0.0331789	0.118867	PSME1	protein_coding
ENSG00000092020.10	0.126344	0.00330104	0.0186352	0.107739	0.012322	0.0559124	PPP2R3C	protein_coding
ENSG00000092036.18	-0.188381	1.06842e-05	0.000167868	-0.163015	0.000143952	0.00138232	HAUS4	protein_coding
ENSG00000092051.17	-0.115232	0.00740669	0.0353709	-0.134244	0.00178668	0.0116702	JPH4	protein_coding
ENSG00000092054.13	-0.018545	0.667498	0.829146	-0.00160326	0.970377	0.987566	MYH7	protein_coding
ENSG00000092067.6	-0.0292237	0.498382	0.71555	0.0138099	0.749055	0.874265	CEBPE	protein_coding
ENSG00000092068.20	-0.136806	0.00145378	0.00956501	-0.185229	1.50554e-05	0.000193138	SLC7A8	protein_coding
ENSG00000092094.11	-0.116	0.00701852	0.0338588	-0.0933079	0.0303135	0.11116	OSGEP	protein_coding
ENSG00000092096.18	0.0954698	0.0266654	0.0959618	0.148135	0.000560104	0.00443939	SLC22A17	protein_coding
ENSG00000092098.17	-0.0205268	0.63443	0.809081	0.00208304	0.961518	0.983403	RNF31	protein_coding
ENSG00000092108.22	0.119212	0.00558633	0.028218	0.142481	0.000909392	0.00665347	SCFD1	protein_coding
ENSG00000092140.16	0.200742	2.63273e-06	4.94202e-05	0.222805	1.72698e-07	3.70259e-06	G2E3	protein_coding
ENSG00000092148.13	-0.0100474	0.815973	0.913295	-0.0332744	0.440748	0.663108	HECTD1	protein_coding
ENSG00000092199.18	0.137736	0.00134782	0.0090277	0.121806	0.00462753	0.0255277	HNRNPC	protein_coding
ENSG00000092200.12	-0.16594	0.000108631	0.00118701	-0.149844	0.00048213	0.00391542	RPGRIP1	protein_coding
ENSG00000092201.10	0.178056	3.21778e-05	0.000428303	0.160663	0.000179891	0.00167533	SUPT16H	protein_coding
ENSG00000092203.15	0.0457617	0.288912	0.522884	0.0428444	0.320788	0.55081	TOX4	protein_coding
ENSG00000092208.17	0.0818356	0.0576038	0.172453	0.0963722	0.0252583	0.0971064	GEMIN2	protein_coding
ENSG00000092295.12	0.0369179	0.392328	0.627364	0.0558073	0.195789	0.407169	TGM1	protein_coding
ENSG00000092330.18	0.0552947	0.199933	0.413627	0.0459214	0.287231	0.516719	TINF2	protein_coding
ENSG00000092345.14	0.0149094	0.729826	0.866326	0.0973726	0.0237738	0.0927452	DAZL	protein_coding
ENSG00000092377.15	-0.126171	0.00334448	0.0188265	-0.1051	0.0146406	0.0638975	TBL1Y	protein_coding
ENSG00000092421.17	0.103026	0.0167244	0.0671313	0.0731725	0.0896718	0.241654	SEMA6A	protein_coding
ENSG00000092439.16	0.00821228	0.849137	0.930512	-0.0613306	0.155053	0.34997	TRPM7	protein_coding
ENSG00000092445.12	0.105273	0.0144776	0.0600282	0.180365	2.52793e-05	0.000303352	TYRO3	protein_coding
ENSG00000092470.12	0.252261	2.86228e-09	1.19675e-07	0.232393	4.82393e-08	1.18628e-06	WDR76	protein_coding
ENSG00000092529.25	-0.217722	3.31974e-07	8.02029e-06	-0.225814	1.16433e-07	2.59675e-06	CAPN3	protein_coding
ENSG00000092531.10	0.0822042	0.056484	0.169991	0.0297425	0.490785	0.70392	SNAP23	protein_coding
ENSG00000092607.15	0.0288929	0.503259	0.719238	0.092646	0.0315127	0.114417	TBX15	protein_coding
ENSG00000092621.13	0.110611	0.0101721	0.0454322	0.0942072	0.0287471	0.106917	PHGDH	protein_coding
ENSG00000092758.18	0.198388	3.46112e-06	6.28257e-05	0.168173	8.73535e-05	0.000902465	COL9A3	protein_coding
ENSG00000092820.18	0.0328388	0.446757	0.674711	0.0452183	0.294683	0.524135	EZR	protein_coding
ENSG00000092841.19	0.121639	0.00468455	0.0245346	0.180621	2.46083e-05	0.000296516	MYL6	protein_coding
ENSG00000092847.13	0.0779198	0.0706745	0.200352	0.0789209	0.0671215	0.198071	AGO1	protein_coding
ENSG00000092850.12	-0.0679104	0.115305	0.283818	-0.0111847	0.795579	0.900418	TEKT2	protein_coding
ENSG00000092853.14	0.339148	5.64681e-16	1.02856e-13	0.323193	1.43315e-14	1.29908e-12	CLSPN	protein_coding
ENSG00000092871.17	0.0909923	0.0346874	0.117327	0.080361	0.0622688	0.188067	RFFL	protein_coding
ENSG00000092929.12	0.191867	7.26214e-06	0.000119944	0.179465	2.77832e-05	0.000329546	UNC13D	protein_coding
ENSG00000092931.11	0.0523908	0.22462	0.446709	0.0508575	0.238498	0.460704	MFSD11	protein_coding
ENSG00000092964.18	-0.178045	3.22143e-05	0.000428691	-0.214563	4.94347e-07	9.43607e-06	DPYSL2	protein_coding
ENSG00000092969.12	0.232487	4.76223e-08	1.45798e-06	0.179592	2.74142e-05	0.000325711	TGFB2	protein_coding
ENSG00000092978.11	0.127814	0.00295212	0.0169728	0.134129	0.00180311	0.0117562	GPATCH2	protein_coding
ENSG00000093000.19	0.159555	0.00019958	0.00191894	0.0856988	0.0467393	0.152301	NUP50	protein_coding
ENSG00000093009.11	0.325547	8.99928e-15	1.25834e-12	0.33064	3.24292e-15	3.41073e-13	CDC45	protein_coding
ENSG00000093010.15	0.0217496	0.614378	0.797161	0.0240476	0.577471	0.767451	COMT	protein_coding
ENSG00000093072.18	-0.0807115	0.0611327	0.180141	-0.0922289	0.032289	0.116569	ADA2	protein_coding
ENSG00000093100.13	0.118473	0.00589019	0.0294642	0.164267	0.000127678	0.00124616	AC016026.1	lncRNA
ENSG00000093134.15	-0.0117704	0.78513	0.897798	0.0379408	0.379337	0.607716	VNN3	protein_coding
[truncated: 58,662 more rows]

## Sheet: Supplementary Table 4
Supplementary Table 4. Differential analysis results of shIL-11 vs. scr-shRNA.
gene_id	BaseMean_DESeq2	BaseMean_control_shnc	BaseMean_case_shL11	FoldChange	log2FoldChange	p-value	q-value	Regulation	FPKM_shIL11_1	FPKM_shIL11_2	FPKM_shIL11_3	FPKM_shnc_1	FPKM_shnc_2	FPKM_shnc_3	gene_Dbxref	description	coding_type	GO_id	GO_term	pathway	pathway_description	Reactome_ID	Reactome_term	wiki_ID	wiki_term	TF_Family
A1BG	82.8534	36.4856	129.221	3.52813	1.8189	2.34002e-11	7.37241e-11	Up	1.2413	0.97116	1.42245	0.268514	0.217327	0.338402	1	alpha-1-B glycoprotein	protein_coding	GO:0002764,GO:0005576,GO:0005615,GO:0005886,GO:0031093,GO:0034774,GO:0062023,GO:0070062,GO:0072562,GO:1904813	immune response-regulating signaling pathway|extracellular region|extracellular space|plasma membrane|platelet alpha granule lumen|secretory granule lumen|collagen-containing extracellular matrix|extracellular exosome|blood microparticle|ficolin-1-rich granule lumen			R-HSA-109582,R-HSA-114608,R-HSA-168249,R-HSA-168256,R-HSA-6798695,R-HSA-76002,R-HSA-76005	Hemostasis|Platelet degranulation |Innate Immune System|Immune System|Neutrophil degranulation|Platelet activation, signaling and aggregation|Response to elevated platelet cytosolic Ca2+
A1BG-AS1	131.13	82.4301	179.83	2.17737	1.12258	3.1523e-08	8.66562e-08	Up	2.75328	2.93778	2.3378	0.925779	0.883381	1.1479
A1CF	11.4664	2.76643	20.1664	7.19893	2.84778	0.00021755	0.000455828	Up	0.0504932	0.0803033	0.0709231	0.00817631	0.00308824	0.0109289	29974	APOBEC1 complementation factor	protein_coding	GO:0003723,GO:0003725,GO:0003727,GO:0003729,GO:0005515,GO:0005634,GO:0005654,GO:0005737,GO:0005783,GO:0006397,GO:0007566,GO:0010609,GO:0016554,GO:0016556,GO:0030895,GO:0045293,GO:0050821,GO:0140767,GO:0141166,GO:2000623	RNA binding|double-stranded RNA binding|single-stranded RNA binding|mRNA binding|protein binding|nucleus|nucleoplasm|cytoplasm|endoplasmic reticulum|mRNA processing|embryo implantation|mRNA localization resulting in post-transcriptional regulation of gene expression|cytidine to uridine editing|mRNA modification|apolipoprotein B mRNA editing enzyme complex|mRNA editing complex|protein stabilizatio…			R-HSA-72200,R-HSA-75072,R-HSA-75094,R-HSA-8953854	mRNA Editing: C to U Conversion|mRNA Editing|Formation of the Editosome|Metabolism of RNA
A2M-AS1	23.1236	7.248	38.9992	5.31114	2.40902	1.62083e-05	3.74594e-05	Up	0.557328	0.529355	0.525962	0.0451238	0.0255652	0.169636
[truncated: 18,931 more rows]

## Sheet: Supplementary Table 5
Supplementary table 5. IL-11 expression associated with clinicopathologic characteristics (from TCGA).
[truncated: 31 more rows]

[truncated: 2 more sheets: Supplementary Table 6, Supplementary Table 7]
